# Supplementary material for: Anti-friction gold-based stretchable electronics enabled by interfacial diffusion-induced cohesion
Source: Nat Commun. 2024 Feb 6;15:1116. doi: 10.1038/s41467-024-45393-x (PMC10847152; doi:10.1038/s41467-024-45393-x)
Supplement: Supplementary file 16 — Source data [file 41467_2024_45393_MOESM16_ESM.xlsx]

## Sheet: fig. 1c
Au-PDMS		Au-SEBS		Au-WPU		Au-RPU
Distance (mm)	Peel strength (N/m)	Distance (mm)	Peel strength (N/m)	Distance (mm)	Peel strength (N/m)	Distance (mm)	Peel strength (N/m)
0.000356038	0.79863	0.01114	19.231	0.02065	46.3905	0.02233	53.6803
0.00376	1.2999	0.03342	16.354	0.10457	105.844	0.10432	110.487
0.00971	1.58528	0.05615	22.0682	0.18951	169.344	0.18931	179.387
0.0149	1.64221	0.07823	30.4907	0.27415	233.784	0.27364	251.057
0.01979	0.68637	0.09933	36.4217	0.35772	275.371	0.35762	296.913
0.02436	2.25391	0.12054	44.4913	0.44134	325.991	0.44083	352.034
0.02879	1.13933	0.14155	49.8546	0.52439	359.855	0.52439	390.145
0.03296	2.12513	0.16251	56.7601	0.60786	402.487	0.60755	436.838
0.03708	1.07908	0.18331	61.8414	0.69102	430.526	0.69112	469.086
0.04125	2.253	0.20421	66.479	0.77449	467.711	0.77428	509.878
0.04527	1.12429	0.22527	71.439	0.85759	491.943	0.85765	537.685
0.04944	1.89443	0.24607	78.0489	0.94101	525.819	0.94081	573.801
0.05351	1.4326	0.26657	81.8813	1.02417	546.76	1.02427	595.885
0.05763	2.38144	0.28748	87.8535	1.10764	576.018	1.10748	627.428
0.06195	2.00244	0.30823	90.7853	1.1909	594.724	1.19095	648.312
0.06612	2.74082	0.32923	96.5391	1.27431	621.317	1.27406	675.081
0.07034	1.92959	0.34993	101.378	1.35752	639.439	1.35763	693.231
0.07467	2.5357	0.37084	106.582	1.44094	662.109	1.44089	716.37
0.07884	2.22386	0.39179	110.684	1.5242	679.595	1.5243	736.151
0.08311	2.67244	0.4127	114.728	1.60756	699.414	1.60741	758.078
0.08718	2.32598	0.43304	118.417	1.69072	713.786	1.69083	774.48
0.09135	3.03151	0.45405	123.33	1.77419	730.902	1.77409	795.01
0.09557	2.67854	0.4749	126.766	1.85745	746.629	1.8575	813.632
0.09959	2.64449	0.49591	130.8	1.94087	762.385	1.94082	832.085
0.10371	2.82475	0.51656	135.063	2.02418	775.164	2.02418	849.458
0.10783	3.26023	0.53747	138.738	2.10754	787.122	2.10734	867.083
0.1121	2.91444	0.55847	142.368	2.19076	797.797	2.19096	882.017
0.11632	3.30949	0.57922	146.778	2.27427	807.984	2.27412	894.975
0.1206	3.05668	0.59982	149.635	2.35743	816.72	2.35753	909.754
0.12466	3.21535	0.62068	153.78	2.4409	825.488	2.44075	922.762
0.12873	3.18482	0.64158	156.669	2.52411	832.892	2.52421	934.252
0.13285	3.35671	0.66259	161.116	2.60757	838.6	2.60747	935.265
0.13687	3.39307	0.68319	163.87	2.69084	842.377	2.69104	941.362
0.14089	3.26209	0.70419	167.919	2.77435	844.058	2.77405	951.433
0.14521	3.53089	0.725	170.421	2.85746	845.963	2.85746	961.643
0.14943	3.41897	0.74595	173.896	2.94078	848.094	2.94062	970.159
0.15371	2.86803	0.7663	177.678	3.02404	850.134	3.02424	973.588
0.15808	3.64848	0.78735	181.165	3.10761	850.035	3.10735	974.351
0.16215	4.01261	0.80816	184.137	3.19071	849.048	3.19087	974.196
0.16632	3.58551	0.82932	186.981	3.27418	843.963	3.27403	964.432
0.17044	3.76021	0.84981	189.399	3.35734	838.004	3.35744	957.822
0.17456	3.85416	0.87092	193.002	3.44086	831.574	3.44086	952.293
0.17878	3.72986	0.89177	195.237	3.52422	826.958	3.52437	947.274
0.1829	3.85907	0.91273	198.349	3.60769	822.077	3.60748	948.663
0.18707	3.86278	0.93307	201.378	3.6908	817.278	3.6908	946.808
0.19124	4.07038	0.95393	204.111	3.77416	812.583	3.77391	948.231
0.19562	4.12458	0.97509	207.346	3.85737	809.797	3.85763	955.35
0.19984	4.11318	0.99594	210.563	3.94109	802.695	3.94094	963.984
0.20391	4.13411	1.01664	212.347	4.02435	795.672	4.02435	963.707
0.20798	4.09771	1.03739	215.637	4.10782	787.232	4.10751	967.823
0.21205	4.434	1.0585	217.464	4.19083	782.805	4.19093	972.205
0.21622	4.4393	1.0792	221.283	4.27424	778.301	4.27419	976.989
0.22034	4.47208	1.09965	223.493	4.3575	774.915	4.35766	985.277
0.22446	4.54837	1.12066	226.306	4.44107	772.845	4.44092	997.526
0.22868	4.62714	1.14141	228.91	4.52428	772.619	4.52433	1005.95
0.2329	4.66564	1.16247	232.024	4.60765	770.867	4.60749	1020.68
0.23717	4.71119	1.18312	235.104	4.69091	771.411	4.69106	1033.68
0.24134	4.9094	1.20412	237.884	4.77442	771.273	4.77422	1049.88
0.24541	4.79401	1.22498	240.172	4.85758	772.33	4.85774	1063.3
0.24958	4.847	1.24598	242.947	4.9411	772.073	4.9409	1079.36
0.25375	5.03167	1.26628	244.623	5.02416	772.863	5.02436	1093.15
0.25798	4.93209	1.28738	247.952	5.10768	773.947	5.10747	1110.35
0.2622	5.23229	1.30814	249.113	5.19084	776.595	5.19089	1127.59
0.26642	5.03405	1.32929	251.819	5.2743	778.756	5.2742	1143.95
0.27059	5.03743	1.34979	252.847	5.35762	780.121	5.35767	1157.67
0.27466	5.30781	1.3707	254.708	5.44108	782.458	5.44088	1174.1
0.27878	5.13685	1.39165	256.527	5.52424	785.309	5.52434	1187.61
0.283	5.23322	1.4124	257.661	5.60771	789.306	5.60755	1203.4
0.28707	5.28705	1.43311	258.804	5.69087	792.258	5.69107	1218.69
0.29114	5.30919	1.45381	260.695	5.77438	795.385	5.77423	1236.74
0.29531	5.55437	1.47491	261.066	5.85754	799.325	5.85765	1252.93
0.29963	5.27187	1.49582	263.174	5.94101	803.516	5.94081	1270.55
0.3038	5.45557	1.51652	263.97	6.02427	808.214	6.02432	1285.73
0.30787	5.68003	1.53732	264.918	6.10769	812.699	6.10753	1301.68
0.31199	5.57761	1.55823	264.876	6.19085	818.253	6.191	1313.03
0.31611	5.96596	1.57913	265.618	6.27431	823.224	6.27416	1318.19
0.32033	5.69947	1.59968	265.943	6.35747	828.966	6.35783	1324.44
0.32455	5.97956	1.62069	266.527	6.44114	832.793	6.44089	1335.65
0.32873	5.94752	1.64139	266.641	6.5242	837.583	6.52435	1347.73
0.33295	5.8679	1.6625	266.254	6.60767	842.225	6.60756	1361.5
0.33732	5.84807	1.68304	265.414	6.69103	847.477	6.69103	1371.33
0.34164	6.06824	1.70431	265.043	6.7745	851.907	6.77419	1376
0.34571	6.03356	1.72511	265.262	6.85761	856.125	6.8574	1371.4
0.34963	6.05646	1.74601	264.978	6.94071	860.41	6.94056	1380.97
0.35375	5.94367	1.76636	264.544	7.02388	864.591	7.02423	1392.1
0.35787	6.11708	1.78736	264.594	7.10749	868.898	7.10739	1405.42
0.36199	6.12621	1.80817	264.172	7.19081	875.126	7.19096	1413.76
0.36621	6.37268	1.82927	264.146	7.27442	879.841	7.27407	1405.46
0.37059	6.1322	1.84992	262.2	7.35748	886.282	7.35753	1409.53
0.37486	6.24379	1.87088	262.189	7.4409	889.876	7.44069	1410.27
0.37898	6.48085	1.89178	262.158	7.52401	894.943	7.52416	1416.78
0.38305	6.19055	1.91264	262.627	7.60752	899.196	7.60752	1426.18
0.38706	6.45233	1.93324	262.683	7.69084	904.075	7.69109	1426.63
0.39113	6.4699	1.95404	264.014	7.7744	908.623	7.77425	1416.33
0.3952	6.50746	1.97484	263.873	7.85751	913.472	7.85762	1405.39
0.39937	6.69184	1.996	265.161	7.94088	917.089	7.94072	1410.42
0.4037	6.50115	2.01655	266.162	8.02409	923.035	8.02434	1409.58
0.40807	6.5703	2.03751	267.959	8.10771	925.971	8.10755	1382.11
0.41234	6.70422	2.05846	268.503	8.19097	930.798	8.19097	1358.18
0.41646	6.60112	2.07921	269.031	8.27428	933.998	8.27408	1339.76
0.42068	6.71937	2.09976	269.081	8.35744	937.612	8.35744	1336.68
0.4248	6.70942	2.12072	270.456	8.44091	941.243	8.44076	1335.85
0.42882	6.86249	2.14162	270.366	8.52422	943.775	8.52432	1330.33
0.43284	6.81358	2.16273	270.889	8.60774	945.085	8.60753	1335.8
0.43706	7.03345	2.18313	270.628	8.69085	948.192	8.6909	1339.3
0.44128	6.92782	2.20428	271.332	8.77431	952.308	8.77416	1330.82
0.44551	7.2196	2.22509	271.755	8.85747	956.081	8.85757	1330.06
0.44973	7.10263	2.24594	271.63	8.94094	958.858	8.94068	1318.68
0.45385	7.07973	2.26644	270.975	9.024	962.647	9.02425	1309.85
0.45807	6.96454	2.28729	271.045	9.10756	963.19	9.10746	1305.25
0.46214	6.99287	2.30804	270.336	9.19078	965.915	9.19093	1297.88
0.46616	7.24703	2.3292	271.267	9.27424	967.718	9.27409	1302.57
0.47017	7.31372	2.34975	270.241	9.35735	970.523	9.35755	1306.58
0.47434	7.40042	2.37071	269.31	9.44087	971.853	9.44071	1307.65
0.47867	7.31576	2.39151	268.688	9.52418	974.612	9.52418	1293.61
0.48284	7.35003	2.41241	268.654	9.6076	976.433	9.60734	1291.66
0.48701	7.33312	2.43301	269.507	9.69081	978.115	9.69086	1288.6
0.49138	7.63805	2.45392	269.472	9.77422	978.723	9.77402	1294.35
0.49566	7.45073	2.47482	269.631	9.85743	981.095	9.85743	1287
0.49978	7.32114	2.49578	269.983	9.9408	983.433	9.94069	1289.85
0.50385	7.45224	2.51658	270.245	10.024	986.573	10.0241	1292.68
0.50802	7.44615	2.53743	271.551	10.1074	986.845	10.1074	1281.27
0.51219	7.55922	2.55849	271.888	10.1907	986.543	10.1909	1278.12
0.51626	7.58771	2.57929	272.363	10.2742	985.405	10.2743	1280.79
0.52043	7.53925	2.59979	272.295	10.3575	984.879	10.3576	1286.51
0.5246	7.66708	2.62054	273.04	10.4409	983.707	10.4407	1293.46
0.52892	7.64687	2.64155	272.908	10.5241	983.254	10.5243	1296.31
0.53314	7.75374	2.66246	273.772	10.6078	983.186	10.6074	1288.04
0.53731	7.86502	2.68316	273.243	10.6908	984.946	10.691	1275.51
0.54138	7.76204	2.70411	273.887	10.7743	985.381	10.7743	1263.59
0.5455	8.01344	2.72512	273.117	10.8576	986.868	10.8578	1251.31
0.54967	7.74908	2.74597	273.881	10.9411	986.867	10.9409	1234.74
0.55374	7.98587	2.76622	273.569	11.0242	988.322	11.0243	1222.21
0.55771	8.04494	2.78727	273.457	11.1076	989.396	11.1075	1224.71
0.56198	8.04446	2.80802	273.091	11.1908	990.965	11.191	1232.83
0.56625	7.90695	2.82928	273.088	11.2743	993.175	11.2742	1245.59
0.57053	7.97611	2.84973	273.764	11.3576	994.996	11.3578	1255.52
0.57475	8.24433	2.87074	274.435	11.4411	996.171	11.441	1266.06
0.57902	7.96973	2.89174	274.963	11.5244	998.29	11.5244	1267.38
0.58324	8.10318	2.9126	275.805	11.6078	998.706	11.6074	1247
0.58736	8.15632	2.9332	276.416	11.6908	999.783	11.691	1236.15
0.59138	8.05276	2.95405	277.913	11.7744	1001.6	11.7743	1229.89
0.5955	8.44507	2.97485	278.664	11.8577	1003.34	11.8578	1211.77
0.59957	8.42299	2.99601	279.966	11.9412	1005.22	11.9411	1198.5
0.60379	8.17159	3.01651	281.23	12.0244	1004.97	12.0244	1196.34
0.60801	8.66896	3.03747	282.204	12.1077	1006.27	12.1074	1183.21
0.61228	8.31593	3.05852	283.816	12.1909	1006.86	12.191	1171.5
0.61656	8.68979	3.07917	284.446	12.2744	1008.55	12.2743	1169.19
0.62068	8.00489	3.09987	285.753	12.3575	1010.02	12.3576	1171.96
0.62464	8.51248	3.12058	287.115	12.441	1011.37	12.4408	1172.58
0.62866	8.4304	3.14153	287.901	12.5241	1012.23	12.5244	1172.94
0.63283	8.49182	3.16238	289.053	12.6077	1012.35	12.6077	1171
0.63695	8.1895	3.18303	289.968	12.6911	1011.43	12.6911	1171.67
0.64102	8.88723	3.20399	290.738	12.7745	1011.47	12.7743	1176.41
0.64529	8.43499	3.22489	290.377	12.8577	1011.57	12.8577	1180.6
0.64967	8.72158	3.24585	290.958	12.941	1010.8	12.9408	1187.65
0.65394	8.38146	3.26619	290.873	13.0241	1009.91	13.0242	1195.01
0.65806	8.96825	3.2873	290.655	13.1075	1007.45	13.1075	1202.1
0.66218	8.55273	3.30811	290.456	13.1908	1005.13	13.191	1203.88
0.66635	8.7506	3.32926	290.338	13.2743	1003.59	13.2742	1190.91
0.67042	8.54165	3.34981	289.665	13.3575	1003.96	13.3575	1186.26
0.67459	9.02142	3.37097	290.208	13.4409	1005.1	13.4408	1186.29
0.67881	8.94973	3.39177	289.756	13.5242	1005.64	13.5242	1191.14
0.68303	8.91894	3.41278	289.719	13.6076	1007.93	13.6074	1186.42
0.68731	8.84608	3.43302	289.108	13.6908	1009.38	13.691	1177.65
0.69138	9.15702	3.45403	289.412	13.7743	1009.9	13.7741	1176.17
0.6955	9.01615	3.47488	289.506	13.8575	1011.58	13.8576	1172.84
0.69972	9.30934	3.49584	290.452	13.9409	1013.35	13.9407	1180.27
0.70379	8.93692	3.51654	290.495	14.024	1013.7	14.0242	1186.01
0.70786	9.06223	3.53729	290.446	14.1074	1013.04	14.1073	1189.05
0.71198	9.25327	3.55845	290.617	14.1906	1012.39	14.1907	1197.46
0.7163	9.08806	3.57931	292.469	14.2741	1012.56	14.274	1204.56
0.72057	9.15578	3.5997	292.355	14.3574	1012.05	14.3575	1210.91
0.72469	9.17986	3.62061	293.114	14.4409	1011.98	14.4407	1221.85
0.72886	9.2016	3.64136	292.751	14.5242	1013.82	14.5241	1230.6
0.73293	9.17225	3.66262	294.297	14.6075	1014.45	14.6073	1234.81
0.7371	9.30006	3.68312	294.397	14.6908	1015.3	14.6909	1232.12
0.74132	9.28529	3.70412	295.294	14.7743	1015.35	14.774	1225.54
0.74549	9.64808	3.72513	294.672	14.8573	1017.34	14.8575	1227.1
0.74977	9.19344	3.74603	294.952	14.9408	1019.14	14.9407	1222.9
0.75404	9.57398	3.76643	294.74	15.0241	1020.47	15.0243	1223.23
0.75831	9.26197	3.78743	295.674	15.1076	1020.11	15.1075	1230.47
0.76238	9.37692	3.80814	295.425	15.1909	1019.94	15.1911	1238.6
0.7664	9.57362	3.82935	296.177	15.2744	1019.33	15.2742	1235.46
0.77052	9.63769	3.84984	295.88	15.3575	1017.75	15.3576	1235.62
0.77459	9.52509	3.87085	296.082	15.4408	1016.8	15.4407	1243.51
0.77871	9.7426	3.89186	296.608	15.524	1017.15	15.5242	1243.6
0.78293	9.61535	3.91266	296.426	15.6077	1017.32	15.6075	1242.63
0.78725	9.68816	3.93316	294.919	15.6908	1018.74	15.691	1235.37
0.79137	9.51902	3.95391	295.179	15.7742	1018.11	15.774	1235.64
0.79544	9.80754	3.97497	294.437	15.8573	1018.6	15.8574	1235.38
0.79961	9.58304	3.99592	295.33	15.9409	1019.09	15.9407	1229.71
0.80378	9.83543	4.01652	294.107	16.0242	1020.68	16.0242	1221.91
0.8078	9.51566	4.03758	294.043	16.1076	1019.74	16.1073	1227.75
0.81182	10.0681	4.05843	292.985	16.1907	1020.04	16.1907	1223.19
0.81594	9.77237	4.07934	293.672	16.2742	1019.4	16.274	1222.44
0.82026	9.81376	4.09978	293.284	16.3575	1019.68	16.3577	1219.58
0.82469	9.83149	4.12074	293.814	16.4411	1019.5	16.441	1221.78
0.82896	10.0731	4.14164	293.377	16.5243	1018.81	16.5245	1218.23
0.83308	9.80185	4.1626	293.72	16.6078	1017.21	16.6075	1217.9
0.83725	10.027	4.1832	294.236	16.6908	1016.28	16.6908	1213.93
0.84147	9.85072	4.2042	294.639	16.7742	1015.42	16.7741	1214.89
0.84554	10.0585	4.22521	294.47	16.8576	1014.07	16.8577	1220.75
0.84951	10.0437	4.24617	294.81	16.9411	1013.09	16.941	1227.91
0.85373	10.0264	4.26641	293.921	17.0242	1011.54	17.0245	1220.27
0.85795	10.0035	4.28741	293.493	17.1076	1009.81	17.1076	1224.67
0.86222	10.1966	4.30832	292.782	17.1909	1008.41	17.191	1231.48
0.86644	10.0237	4.32917	292.32	17.2743	1007.42	17.2741	1239.69
0.87056	10.1599	4.34987	291.828	17.3575	1005.95	17.3577	1234.73
0.87479	10.0538	4.37078	292.133	17.4412	1003.49	17.4409	1231.45
0.87891	10.2675	4.39189	291.545	17.5244	1003.68	17.5244	1229.29
0.88292	10.1075	4.41274	292.204	17.6078	1002.84	17.6075	1228.62
0.88689	10.218	4.43314	291.081	17.6909	1003.66	17.691	1230.38
0.89101	10.1111	4.45399	291.044	17.7744	1005.13	17.7742	1238.58
0.89528	10.387	4.47474	289.667	17.8576	1006.44	17.8577	1235.6
0.89951	9.95575	4.4958	289.229	17.9411	1007.41	17.9408	1235.76
0.90373	10.3502	4.51645	288.875	18.0243	1010.04	18.0243	1238.34
0.9081	10.3034	4.53751	288.559	18.1078	1012.18	18.1075	1244.98
0.91237	10.1322	4.55836	288.021	18.1909	1016.15	18.1911	1243.32
0.9166	10.1232	4.57926	288.523	18.2744	1016.43	18.2742	1246.14
0.92066	10.3583	4.59971	287.71	18.3575	1015.97	18.3575	1249.21
0.92473	10.1925	4.62077	287.765	18.4409	1013.56	18.4408	1257.76
0.9289	10.5281	4.64152	286.865	18.5242	1012.03	18.5242	1260.93
0.93297	10.2647	4.66258	286.443	18.6075	1012.1	18.6075	1260.22
0.93709	10.1402	4.68323	285.604	18.6909	1010.62	18.6909	1263.98
0.94126	10.4804	4.70413	285.32	18.7743	1010.61	18.7741	1271.49
0.94549	10.3596	4.72514	285.633	18.8575	1011.37	18.8576	1273.96
0.94971	10.4649	4.74589	286.083	18.941	1009.13	18.9408	1270.77
0.95388	10.4311	4.76659	285.626	19.024	1009.65	19.0243	1261.9
0.9581	10.2501	4.78729	286.555	19.1076	1007.65	19.1075	1249.7
0.96222	10.6134	4.8083	286.404	19.1908	1007.51	19.1908	1252.5
0.96629	10.2693	4.82931	288.194	19.2742	1007.67	19.2741	1252.23
0.97031	10.2813	4.84985	288.657	19.3576	1006.19	19.3578	1247.18
0.97427	10.5378	4.87086	289.593	19.4411	1006.7	19.4409	1253.43
0.97855	10.5577	4.89171	289.967	19.5242	1005.74	19.5243	1261.13
0.98282	10.1864	4.91267	290.985	19.6075	1005.51	19.6073	1266.02
0.98704	10.5883	4.93317	292.352	19.6907	1005.38	19.6909	1268.23
0.99136	10.4212	4.95407	293.382	19.7743	1005.72	19.774	1268.2
0.99569	10.6393	4.97492	293.897	19.8573	1005.14	19.8575	1269.03
0.99991	10.232	4.99588	294.388	19.9408	1003	19.9406	1268.03
1.00388	10.817	5.01653	294.339	20.024	1001.74	20.0242	1255.02
1.008	10.5324	5.03764	295.59	20.1076	1001.86	20.1077	1225.73
1.01212	10.6816	5.05849	295.316	20.191	998.912	20.1912	1221.79
1.01618	10.4518	5.07945	295.487			20.2741	1223.37
1.02041	10.7521	5.09979	295.815
1.02468	10.6669	5.12075	295.704
1.02895	10.6698	5.14165	296.598
1.03327	10.7725	5.16246	296.853
1.03739	10.543	5.18331	296.769
1.04141	10.684	5.20411	296.27
1.04548	10.8328	5.22517	294.66
1.04955	10.513	5.24597	293.163
1.05362	10.6202	5.26637	290.885
1.05769	10.9359	5.28727	289.165
1.06196	10.6917	5.30818	287.307
1.06623	10.9362	5.32928	286.463
1.07056	10.6486	5.34973	285.715
1.07483	10.9923	5.37089	284.827
1.07895	10.8781	5.3918	283.286
1.08312	10.7455	5.41265	282.267
1.08714	10.9029	5.4331	281.675
1.09126	11.0257	5.4541	281.654
1.09538	10.9237	5.47485	280.939
1.0996	10.8282	5.49596	280.938
1.10392	10.9788	5.51646	280.537
1.1082	10.9297	5.53752	280.468
1.11237	10.9887	5.55832	280.25
1.11649	11.0135	5.57917	280.016
1.12035	10.9739	5.59992	279.316
1.12442	11.0275	5.62058	279.742
1.12859	11.1202	5.64168	279.214
1.13291	10.9514	5.66264	280.428
1.13714	11.0649	5.68314	279.931
1.14126	11.0916	5.70424	280.538
1.14543	11.0384	5.72505	279.758
1.14965	11.1044	5.74595	280.439
1.15382	10.8616	5.76635	279.968
1.15784	11.1628	5.78735	280.732
1.16196	11.1373	5.80816	280.354
1.16628	11.1232	5.82916	280.924
1.17065	10.9982	5.84981	280.925
1.17488	11.1079	5.87097	282.028
1.17894	11.2573	5.89177	282.645
1.18306	11.2986	5.91273	283.021
1.18729	10.9858	5.93302	282.92
1.19136	11.1509	5.95408	283.541
1.19542	11.1834	5.97478	283.862
1.1996	11.2359	5.99584	283.731
1.20382	11.164	6.01654	283.352
1.20804	11.2784	6.03745	283.31
1.21221	11.1912	6.0585	282.9
1.21633	11.1145	6.0793	283.661
1.2204	11.3179	6.09996	282.62
1.22442	11.1908	6.12071	282.494
1.22859	11.2457	6.14171	281.471
1.23266	11.1343	6.16262	281.687
1.23693	11.2111	6.18327	281.749
1.2414	11.3872	6.20417	282.434
1.24573	11.3298	6.22518	282.004
1.2499	11.1296	6.24608	281.65
1.25407	11.4953	6.26648	280.294
1.25819	11.1188	6.28738	280.989
1.26226	11.2939	6.30824	280.224
1.26623	11.3419	6.32924	280.709
1.2704	11.1961	6.34964	280.002
1.27457	11.3765	6.37075	280.638
1.27884	11.3327	6.39155	280.938
1.28301	11.2903	6.41246	281.292
1.28718	11.2586	6.43295	280.316
1.2914	11.0667	6.45391	280.34
1.29547	11.2737	6.47481	279.112
1.29959	10.9623	6.49577	279.619
1.30361	11.0524	6.51647	278.47
1.30773	11.1863	6.53748	279.363
1.31195	11.1162	6.55843	277.515
1.31607	11.1013	6.57923	279.052
1.32024	10.9128	6.59983	277.947
1.32467	11.2684	6.62064	278.542
1.32899	10.9585	6.64154	277.347
1.33316	11.0416	6.6625	278.083
1.33728	11.1359	6.68315	277.404
1.34145	11.1343	6.7041	278.958
1.34552	11.3551	6.72511	278.683
1.34954	11.1311	6.74596	279.86
1.35361	11.0979	6.76641	279.667
1.35778	11.3325	6.78726	280.561
1.36215	11.0511	6.80832	280.212
1.36648	11.1951	6.82897	280.139
1.3706	11.0256	6.84982	278.028
1.37477	11.1513	6.87073	277.019
1.37894	11.0853	6.89178	276.392
1.38311	11.1286	6.91264	275.327
1.38707	11.3218	6.93283	274.314
1.39104	11.2783	6.95404	272.734
1.39521	11.2469	6.97469	272.428
1.39949	11.2623	6.99585	271.778
1.40376	11.3087	7.01635	272.06
1.40813	11.287	7.03751	270.957
1.4124	11.2405	7.05846	270.051
1.41663	11.2907	7.07932	268.962
1.42075	11.1777	7.09976	268.952
1.42476	11.272	7.12082	268.935
1.42883	11.3531	7.14162	269.283
1.43295	11.0446	7.16268	268.56
1.43717	11.1728	7.18313	268.825
1.44129	11.052	7.20408	268.262
1.44557	11.2163	7.22519	268.58
1.44984	11.0594	7.24584	268.536
1.45401	11.2144	7.26664	268.073
1.45808	11.2217	7.28724	268.934
1.4621	11.3688	7.30825	267.852
1.46612	11.043	7.3292	268.413
1.47018	11.2492	7.34975	268.017
1.47425	11.1928	7.37076	268.728
1.47853	11.2739	7.39161	268.633
1.48285	11.2495	7.41262	269.146
1.48717	11.0842	7.43301	269.496
1.4915	11.0413	7.45392	270.304
1.49567	11.1186	7.47472	270.614
1.49984	10.8933	7.49588	271.581
1.5038	11.1288	7.51643	271.408
1.50782	11.1123	7.53764	272.737
1.51194	11.1611	7.55844	272.327
1.51616	11.3806	7.57945	272.69
1.52054	10.9086	7.59974	272.196
1.52471	11.2107	7.6207	272.38
1.52898	11.097	7.64175	272.797
1.53325	11.2799	7.66256	273.121
1.53732	11.1002	7.68331	273.02
1.54134	11.1279	7.70401	273.665
1.54531	11.3479	7.72512	273.067
1.54953	11.1005	7.74577	274.235
1.5537	11.1034	7.76632	273.974
1.55782	11.0848	7.78727	274.705
1.56209	11.0249	7.80808	274.313
1.56631	11.156	7.82918	274.769
1.57064	10.8712	7.84978	275.213
1.57481	11.2648	7.87074	276.005
1.57883	10.9252	7.89169	275.983
1.583	11.0896	7.9125	276.019
1.58727	10.832	7.93299	275.772
1.59149	10.8702	7.954	276.264
1.59566	11.3513	7.9748	276.093
1.59973	11.2112	7.99601	276.154
1.60395	10.8213	8.01636	275.67
1.60807	11.1643	8.03757	275.911
1.61224	11.1305	8.05852	275.957
1.61631	10.9785	8.07933	276.181
1.62048	11.0177	8.09987	275.554
1.62476	11.0139	8.12063	275.917
1.62882	11.0373	8.14153	275.749
1.63289	10.7544	8.16249	276.961
1.63701	11.2397	8.18303	277.232
1.64113	10.9991	8.20409	277.528
1.6453	11.1111	8.22505	276.12
1.64948	11.1656	8.246	276.527
1.6537	11.1908	8.2664	276.065
1.65797	11.1873	8.2874	276.249
1.66224	11.0238	8.30826	275.198
1.66636	11.1963	8.32921	275.392
1.67058	11.0932	8.34986	275.051
1.6748	11.0615	8.37092	275.789
1.67892	11.1439	8.39172	275.661
1.68294	11.3043	8.41263	275.95
1.68722	11.0005	8.43308	275.127
1.69134	11.2295	8.45398	275.485
1.69556	11.0746	8.47483	275.731
1.69973	11.1229	8.49574	275.494
1.70385	11.2217	8.51664	275.02
1.70802	10.8895	8.53745	275.357
1.71214	11.1159	8.55845	274.72
1.71621	11.1263	8.57936	275.896
1.72028	11.0793	8.59975	275.021
1.72445	11.3296	8.62071	275.94
1.72877	11.0593	8.64151	275.693
1.73289	11.0015	8.66257	276.376
1.73706	10.8393	8.68312	276.476
1.74133	11.0172	8.70402	276.623
1.74561	10.9209	8.72498	276.685
1.74978	11.0404	8.74583	277.275
1.75385	11.0246	8.76633	276.717
1.75807	11.0611	8.78728	277.423
1.76239	11.0759	8.80814	277.627
1.76646	10.8922	8.82919	277.049
1.77053	10.9843	8.84979	275.772
1.7746	11.1522	8.87075	275.42
1.77882	10.9146	8.89181	274.127
1.78304	10.9744	8.91251	273.421
1.78716	11.07	8.93321	272.256
1.79133	11.0267	8.95386	272.116
1.79555	11.5215	8.97491	270.656
1.79967	10.9496	8.99592	270.204
1.80379	11.1912	9.01642	268.842
1.80766	10.9857	9.03753	268.151
1.81193	11.1911	9.05833	266.961
1.8161	10.9927	9.07939	266.065
1.82032	11.266	9.09968	265.713
1.8246	11.1256	9.12069	265.428
1.82892	10.997	9.14154	264.677
1.83319	10.9552	9.1625	264.34
1.83736	11.1089	9.1831	264.032
1.84148	10.939	9.20425	265.005
1.84555	11.4833	9.22511	264.811
1.84957	11.0149	9.24606	265.077
1.85374	11.2765	9.26641	264.765
1.85786	11.0436	9.28731	264.917
1.86213	11.229	9.30827	265.569
1.86646	11.0987	9.32922	266.15
1.87058	11.1338	9.35003	266.16
1.87475	10.8469	9.37068	266.668
1.87887	11.1861	9.39173	266.811
1.88299	10.7032	9.41259	267.548
1.887	11.1262	9.43303	267.599
1.89102	10.9702	9.45394	268.662
1.89524	11.1	9.47489	269.03
1.89952	11.1046	9.4959	270.015
1.90374	11.0746	9.5164	271.063
1.90801	10.9423	9.53746	272.384
1.91223	11.0666	9.55836	272.7
1.9165	11.0086	9.57921	273.751
1.92052	11.0949	9.59961	273.987
1.92464	11.1433	9.62077	275.252
1.92876	11.0083	9.64147	275.574
1.93298	11.0218	9.66268	276.347
1.93715	10.8582	9.68313	276.819
1.94127	11.1241	9.70413	277.202
1.94544	10.8132	9.72504	277.928
1.94977	11.0358	9.74574	277.973
1.95389	10.8172	9.76654	278.373
1.95806	11.0386	9.78719	278.925
1.96208	10.7902	9.8084	278.86
1.96625	11.106	9.82915	279.902
1.97037	10.7681	9.84985	279.371
1.97439	11.0506	9.87081	279.643
1.97861	10.6168	9.89176	278.222
1.98283	11.1739	9.91257	277.98
1.9871	10.7464	9.93301	277.096
1.99137	11.3305	9.95397	276.54
1.99549	10.8744	9.97482	275.249
1.99972	10.9309	9.99593	274.695
2.00394	10.9236	10.0164	273.665
2.00806	10.7942	10.0375	273.898
2.01207	10.9674	10.0585	273.875
2.01614	10.9859	10.0795	274.103
2.02042	10.5565	10.0997	273.765
2.02464	10.9916	10.1207	273.95
2.02881	10.9112	10.1415	274.248
2.03303	11.0917	10.1626	274.878
2.03725	10.8248	10.1832	275.32
2.04147	10.7641	10.2042	276.171
2.04559	11.0117	10.2252	276.903
2.04961	10.9223	10.246	278.505
2.05378	11.0079	10.2666	278.807
2.0578	10.8462	10.2874	279.755
2.06197	11.1292	10.3083	279.813
2.06614	10.8645	10.3293	280.958
2.07036	11.0409	10.3498	281.968
2.07474	11.2079	10.3708	283.281
2.07901	10.9312	10.3918	283.51
2.08318	10.8312	10.4126	284.141
2.0873	10.9113	10.433	284.024
2.09147	10.8524	10.4541	285.578
2.09559	11	10.4749	285.362
2.09956	10.8703	10.496	286.061
2.10383	10.9066	10.5164	285.375
2.10805	10.9639	10.5376	286.101
2.11222	11.0081	10.5585	285.706
2.11639	10.9726	10.5793	284.758
2.12046	10.9735	10.5998	282.893
2.12468	10.9792	10.6206	282.548
2.1288	11.1198	10.6415	281.667
2.13292	10.9195	10.6626	282.405
2.13699	10.9971	10.6832	281.915
2.14106	10.9619	10.7041	281.758
2.14539	10.8513	10.7251	280.491
2.14956	10.8474	10.746	280.64
2.15373	10.8644	10.7665	280.276
2.15795	11.1281	10.7873	280.798
2.16217	10.8999	10.8083	279.551
2.16634	10.9616	10.8291	279.376
2.17046	11.0049	10.8498	279.066
2.17468	11.2767	10.8708	279.676
2.1789	11.1437	10.8919	279.24
2.18297	11.1308	10.9128	279.469
2.18709	10.947	10.9333	279.384
2.19126	10.9968	10.954	279.744
2.19549	11.0875	10.975	279.566
2.19971	11.0718	10.9958	279.77
2.20383	11.0207	11.0167	279.513
2.20805	10.9364	11.0375	280.109
2.21227	10.9606	11.0585	279.472
2.21644	10.9938	11.0793	279.863
2.22046	11.0154	11.0996	279.509
2.22448	11.0347	11.1208	279.672
2.22865	11.1173	11.1413	279.475
2.23287	10.9907	11.1626	279.721
2.23704	11.1139	11.183	280.304
2.24131	11.2654	11.2043	280.849
2.24559	11.1366	11.2251	281.096
2.24981	10.9414	11.2461	281.479
2.25403	11.2211	11.2665	281.434
2.2581	11.2286	11.2875	282.346
2.26232	11.4044	11.3084	282.152
2.26634	11.1686	11.3293	282.447
2.27046	11.1672	11.3498	281.09
2.27458	11.1666	11.3709	280.602
2.2788	11.3306	11.392	279.836
2.28307	11.1377	11.4126	280.135
2.28724	11.2196	11.4333	278.249
2.29131	11.2256	11.454	278.239
2.29538	11.4015	11.475	276.861
2.29955	10.976	11.4959	277.583
2.30372	11.4662	11.5164	277.032
2.30774	11.3127	11.5376	277.228
2.31196	11.1554	11.5584	276.612
2.31613	11.0685	11.5792	277.07
2.32045	11.1446	11.5996	277.042
2.32468	11.3251	11.6206	277.948
2.3288	11.251	11.6415	278.01
2.33297	11.199	11.6625	278.8
2.33714	11.3272	11.683	278.708
2.34141	11.1137	11.7043	279.983
2.34548	11.4483	11.7251	279.837
2.34965	11.5535	11.7461	279.831
2.35382	11.2461	11.7664	280.337
2.35799	11.2899	11.7874	280.449
2.36216	11.0966	11.8084	281.586
2.36628	11.3753	11.8292	282.075
2.3704	11.3156	11.8499	282.521
2.37457	11.3271	11.8707	282.922
2.37885	11.3619	11.8918	283.251
2.38317	11.307	11.9125	285.054
2.38724	11.1604	11.9331	285.763
2.3912	11.3919	11.954	287.194
2.39532	11.4192	11.9749	287.842
2.39944	11.2588	11.9958	288.601
2.40362	11.2245	12.0165	289.923
2.40784	11.5769	12.0374	290.494
2.41216	11.3497	12.0585	290.407
2.41653	11.2412	12.0793	289.675
2.42076	11.2822	12.0999	288.682
2.42493	11.2233	12.1207	289.118
2.42894	11.3054	12.1416	288.316
2.43291	11.3133	12.1627	287.869
2.43708	11.0756	12.183	286.851
2.4412	11.5022	12.2042	286.096
2.44537	11.4057	12.2251	285.603
2.44965	11.4266	12.2459	284.547
2.45392	11.2291	12.2665	283.062
2.45819	11.1861	12.2873	282.927
2.46221	11.4182	12.3084	283.033
2.46623	11.2537	12.3293	283.544
2.47025	11.2843	12.3499	283.41
2.47437	11.4751	12.3709	284.202
2.47849	11.3221	12.3917	284.271
2.48266	11.3742	12.4125	285.424
2.48698	11.2811	12.433	286.133
2.4914	11.3533	12.454	287.414
2.49563	11.2976	12.4748	287.781
2.49975	11.1257	12.4958	288.543
2.50387	11.2475	12.5164	288.906
2.50799	11.1714	12.5375	289.947
2.51205	11.4708	12.5584	289.691
2.51612	11.2173	12.5792	289.799
2.52045	11.258	12.5997	289.792
2.52472	11.4145	12.6206	290.199
2.52904	11.2846	12.6416	290.494
2.53321	11.2653	12.6625	290.396
2.53718	11.584	12.6833	290.172
2.5414	11.3891	12.7041	290.431
2.54542	11.5619	12.7251	289.597
2.54949	11.1822	12.7459	289.755
2.55356	11.2951	12.7663	289.118
2.55778	11.3669	12.7874	289.412
2.5621	11.2534	12.8081	288.766
2.56633	11.2638	12.8292	288.841
2.5705	11.292	12.8498	288.935
2.57477	11.1039	12.8707	289.257
2.57894	11.2429	12.8917	288.408
2.58306	11.2466	12.9125	288.747
2.58718	11.4157	12.933	288.174
2.5914	11.3218	12.954	288.106
2.59562	11.3484	12.975	287.092
2.59969	11.4873	12.996	286.973
2.60386	11.2792	13.0165	286.947
2.60798	11.3219	13.0375	286.694
2.6123	11.1368	13.0585	286.642
2.61648	11.2293	13.0793	287.147
2.62054	11.2392	13.0998	287.017
2.62466	11.3455	13.1206	287.852
2.62884	11.4673	13.1415	288.004
2.63296	11.0744	13.1626	288.759
2.63697	11.2849	13.1832	288.682
2.64109	11.3257	13.2042	288.874
2.64531	11.1194	13.225	287.934
2.64954	11.439	13.246	286.606
2.65381	11.2099	13.2663	285.832
2.65808	11.4325	13.2873	285.382
2.6623	11.35	13.3082	285.461
2.66647	11.1387	13.3292	285.54
2.67054	11.5159	13.3498	285.442
2.67466	11.309	13.3709	286.19
2.67883	11.2837	13.3917	286.492
2.68285	11.4533	13.4126	286.532
2.68707	11.3662	13.433	286.47
2.69135	11.3441	13.4539	287.13
2.69567	11.3641	13.4749	287.988
2.69989	11.3888	13.4958	288.558
2.70401	11.3473	13.5167	288.221
2.70808	11.3196	13.5374	289.107
2.7121	11.5846	13.5585	288.327
2.71622	11.3597	13.5793	289.794
2.72029	11.5952	13.5997	289.014
2.72436	11.3699	13.6206	289.124
2.72863	11.6592	13.6414	288.165
2.733	11.4901	13.6626	288.276
2.73733	11.3622	13.6831	287.944
2.74139	11.6166	13.7042	288.516
2.74546	11.3026	13.7249	287.333
2.74963	11.2477	13.7459	287.052
2.7538	11.3701	13.7663	286.44
2.75808	11.3753	13.7874	286.749
2.76225	11.4614	13.8081	285.985
2.76642	11.4034	13.8293	285.75
2.77064	11.1281	13.8498	285.006
2.77481	11.4695	13.8708	283.883
2.77883	11.3772	13.8918	283.207
2.783	11.545	13.9124	282.136
2.78712	11.4352	13.9332	281.231
2.79124	11.4985	13.9538	280.757
2.79541	11.6725	13.975	280.679
2.79968	11.6134	13.9959	281.652
2.80385	11.4389	14.0165	281.307
2.80797	11.4921	14.0375	281.629
2.81209	11.6396	14.0583	280.879
2.81616	11.5311	14.0792	280.996
2.82033	11.3412	14.0996	281.285
2.8245	11.5329	14.1206	281.679
2.82867	11.5255	14.1415	281.385
2.83295	11.5893	14.1625	281.763
2.83727	11.5626	14.1831	282.098
2.84149	11.4889	14.2043	283.038
2.84566	11.498	14.2251	283.691
2.84968	11.5461	14.2461	284.143
2.8538	11.2164	14.2663	283.889
2.85782	11.614	14.2874	284.43
2.86194	11.4248	14.3081	285.213
2.86626	11.6093	14.3292	285.974
2.87053	11.4049	14.3498	286.518
2.87476	11.5647	14.3707	287.432
2.87893	11.5154	14.3918	288.21
2.883	11.4897	14.4126	289.727
2.88706	11.5758	14.4331	290.21
2.89108	11.7037	14.4539	291.556
2.8953	11.5701	14.4749	291.594
2.89948	11.4973	14.4959	292.847
2.9037	11.471	14.5166	293.605
2.90802	11.4975	14.5375	294.567
2.91234	11.2012	14.5585	294.812
2.91646	11.1536	14.5792	295.326
2.92063	11.4163	14.5998	294.928
2.92486	11.3952	14.6207	296.621
2.92892	11.3605	14.6416	296.9
2.93289	11.4958	14.6626	297.844
2.93706	11.1818	14.6831	298.096
2.94118	11.2633	14.7043	299.051
2.94546	11.3883	14.7251	300.241
2.94978	11.6343	14.7459	301.166
2.9539	11.2941	14.7664	301.724
2.95812	11.2327	14.7873	302.397
2.96219	11.4039	14.8081	302.817
2.96621	11.3979	14.8293	303.903
2.97028	11.4393	14.8497	304.116
2.97434	11.3199	14.8708	304.075
2.97852	11.54	14.8916	302.728
2.98269	11.6217	14.9126	302.751
2.98696	11.4298	14.933	302.757
2.99133	11.5196	14.954	303.22
2.99555	11.203	14.9749	302.465
2.99973	11.3607	14.9958	302.477
3.00379	11.5333	15.0165	301.795
3.00802	11.6233	15.0374	302.763
3.01224	11.4664	15.0584	302.26
3.01626	11.3744	15.0792	302.17
3.02038	11.4203	15.0997	301.847
3.02465	11.5048	15.1206	302.223
3.02892	11.4129	15.1416	302.599
3.03314	11.5433	15.1624	303.372
3.03726	11.1729	15.1832	303.507
3.04138	11.4424	15.204	303.958
3.04555	11.4105	15.2251	303.979
3.04967	11.3774	15.2459	304.849
3.05374	11.7535	15.2662	304.485
3.05776	11.5418	15.2873	304.823
3.06203	11.4026	15.308	304.816
3.06625	11.4812	15.3292	305.043
3.07048	11.5169	15.3497	306.302
3.07475	11.6142	15.3708	306.493
3.07902	11.5379	15.3917	306.749
3.08324	11.1777	15.4126	306.927
3.08731	11.696	15.4331	307.296
3.09143	11.3054	15.4541	308.501
3.09555	11.4939	15.475	308.023
3.09962	11.5609	15.4959	308.221
3.10384	11.401	15.5165	308.484
3.10801	11.5616	15.5374	308.524
3.11228	11.7238	15.5585	309.045
3.11651	11.5541	15.5791	309.139
3.12058	11.7626	15.5999	308.586
3.12459	11.4479	15.6204	309.251
3.12866	11.6302	15.6416	309.183
3.13283	11.6534	15.6624	310.25
3.13695	11.4447	15.6831	310.288
3.14107	11.5236	15.7041	310.741
3.14535	11.4874	15.7249	309.361
3.14957	11.5679	15.7459	309.753
3.15384	11.525	15.7663	309.842
3.15806	11.6773	15.7873	309.796
3.16213	11.6083	15.8082	309.849
3.16635	11.6677	15.8293	310.27
3.17047	11.4823	15.8498	310.156
3.17464	11.4839	15.871	311.385
3.17886	11.9562	15.8918	311.664
3.18303	11.7927	15.9129	312.467
3.18731	11.4439	15.9332	312.483
3.19143	11.7178	15.9541	313.718
3.19555	11.4487	15.9749	314.222
3.19972	11.6319	15.9959	314.315
3.20379	11.7085	16.0165	314.364
3.20796	11.7662	16.0374	315.25
3.21208	11.6326	16.0585	315.265
3.2163	11.6891	16.0794	317.141
3.22052	11.6122	16.0998	317.766
3.22464	11.6453	16.1206	318.122
3.22871	11.515	16.1415	318.403
3.23278	11.678	16.1625	319.217
3.237	11.6362	16.1832	320.414
3.24122	11.8157	16.204	321.516
3.24539	11.7109	16.2251	322.142
3.24972	11.8062	16.2458	323.797
3.25399	11.5851	16.2665	324.016
3.25826	11.7503	16.2874	325.63
3.26233	11.8624	16.3082	326.009
3.2663	11.8279	16.3293	326.761
3.27052	11.7594	16.3498	327.461
3.27459	11.8957	16.3709	328.568
3.27866	11.5642	16.3919	329.634
3.28288	12.1441	16.4127	330.629
3.28715	11.5768	16.4332	330.87
3.29137	11.6838	16.454	330.991
3.29549	11.795	16.475	330.944
3.29961	11.6532	16.496	331.727
3.30373	11.7414	16.5165	331.849
3.30775	11.8985	16.5375	332.404
3.31187	11.6987	16.5585	331.692
3.31604	11.8869	16.5794	331.433
3.32031	11.7134	16.5998	331.131
3.32469	11.7222	16.6207	331.301
3.32896	11.8559	16.6416	329.948
3.33308	11.7409	16.6625	329.495
3.3372	11.811	16.6831	328.016
3.34137	11.7429	16.7042	328.492
3.34544	11.7343	16.7251	327.901
3.34951	11.8657	16.7461	327.293
3.35368	11.7505	16.7665	325.556
3.35795	11.7593	16.7873	325.667
3.36238	11.9305	16.8081	324.722
3.36655	11.7684	16.8291	323.614
3.37067	11.8852	16.8498	321.514
3.37484	11.8748	16.8708	321.653
3.37891	11.8113	16.8919	320.195
3.38287	11.7887	16.9128	320.221
3.38689	11.9595	16.9331	317.927
3.39101	11.9404	16.954	317.885
3.39534	11.7641	16.9749	316.085
3.39961	11.9611	16.9959	315.458
3.40373	11.626	17.0164	314.6
3.40795	12.1559	17.0375	314.78
3.41217	11.7961	17.0584	313.645
3.41639	11.7775	17.0793	313.938
3.42046	11.9205	17.0998	312.971
3.42473	11.6572	17.1208	313.904
3.4289	12.0294	17.1415	313.857
3.43302	12.1043	17.1626	314.609
3.43719	11.6626	17.1832	314.536
3.44131	11.8905	17.2042	315.526
3.44549	11.7801	17.2252	315.498
3.44981	11.7507	17.246	316.003
3.45393	11.8222	17.2666	315.752
3.458	11.7918	17.2873	316.529
3.46222	11.8967	17.3083	315.846
3.46634	11.6662	17.3293	317.521
3.47031	11.954	17.3498	317.55
3.47432	11.6845	17.3709	318.751
3.4785	12.0156	17.3917	318.642
3.48272	11.7292	17.4127	319.537
3.48689	11.8687	17.433	319.566
3.49126	11.932	17.454	320.897
3.49569	11.6362	17.4749	320.767
3.49996	11.8244	17.4959	320.801
3.50408	11.9375	17.5165	320.75
3.5081	11.8112	17.5376	321.26
3.51222	12.0002	17.5584	321.241
3.51629	11.7349	17.5794	321.6
3.52041	11.8649	17.5997	321.321
3.52458	11.9574	17.6207	321.497
3.5288	11.9246	17.6416	322.308
3.53317	12.0396	17.6626	323.266
3.53739	11.9369	17.6833	323.384
3.54146	11.8162	17.7041	323.792
3.54548	11.8406	17.7252	323.92
3.54955	12.0344	17.746	325.043
3.55362	11.8802	17.7664	324.124
3.55764	12.2106	17.7873	324.471
3.56191	11.9691	17.8081	323.746
3.56623	11.8675	17.8291	324.167
3.57056	12.0515	17.8496	324.847
3.57483	11.9152	17.8708	325.894
3.579	11.8513	17.8917	326.305
3.58317	11.7549	17.9127	327.075
3.58729	11.9674	17.933	326.534
3.59136	12.0605	17.9541	327.136
3.59548	12.0671	17.9748	327.121
3.5997	12.0446	17.9959	327.664
3.60397	11.9782	18.0165	326.958
3.60804	12.1097	18.0375	326.927
3.61216	11.8513	18.0584	327.342
3.61643	12.1975	18.0791	327.317
3.6205	12.0815	18.0999	327.292
3.62457	12.1147	18.1205	327.713
3.62864	12.2435	18.1417	327.937
3.63291	12.0658	18.1626	328.842
3.63708	11.9089	18.1831	328.887
3.6412	12.1284	18.2041	329.656
3.64532	11.8753	18.225	329.612
3.64944	12.3101	18.246	330.668
3.65372	11.943	18.2663	331.215
3.65794	12.2943	18.2873	332.688
3.66206	12.159	18.3083	332.908
3.66628	11.82	18.3292	333.465
3.6706	11.9701	18.3497	333.445
3.67477	12.1447	18.371	334.862
3.67884	12.2251	18.3918	334.476
3.68291	12.3573	18.4127	333.9
3.68718	11.8969	18.433	332.84
3.6913	12.0726	18.454	332.279
3.69537	12.1935	18.4748	331.134
3.69965	12.1998	18.4958	329.893
3.70392	11.8901	18.5165	328.427
3.70819	12.0379	18.5375	327.829
3.71221	12.1347	18.5584	326.749
3.71623	12.0786	18.5792	327.575
3.72035	12.0144	18.5998	326.962
3.72442	11.9392	18.6207	327.452
3.72859	12.2021	18.6415	326.592
3.73276	12.1274	18.6625	327.113
3.73708	11.9684	18.6831	326.574
3.74146	12.3051	18.7041	326.038
3.74573	12.0325	18.725	324.483
3.7498	12.1596	18.7459	323.224
3.75392	12.0705	18.7663	321.684
3.75814	12.0988	18.7874	321.567
3.76221	12.1456	18.8082	320.157
3.76628	12.1437	18.8294	319.278
3.77045	12.0004	18.8499	318.061
3.77467	12.1705	18.871	317.401
3.77884	12.4123	18.8919	317.14
3.78306	12.0331	18.9126	316.955
3.78723	12.0377	18.9331	315.603
3.79135	12.2081	18.954	315.511
3.79542	12.0797	18.9748	314.59
3.79959	12.1939	18.9959	315.18
3.80366	12.2128	19.0165	314.617
3.80778	12.2301	19.0374	314.647
3.812	12.3042	19.0583	313.507
3.81617	12.107	19.0792	313.946
3.82034	12.3029	19.0997	313.77
3.82477	12.2397	19.1206	314.638
3.82889	12.0507	19.1416	314.488
3.83301	12.1873	19.1625	315.54
3.83713	12.2836	19.1833	314.803
3.84135	12.2139	19.2042	316.328
3.84557	12.2142	19.2252	315.945
3.84964	12.1478	19.246	316.448
3.85376	12.0076	19.2664	316.577
3.85793	12.2053	19.2873	317.72
3.86225	12.1195	19.3082	318.221
3.86642	12.0898	19.3291	319.245
3.87049	12.3863	19.3499	319.015
3.87466	11.9896	19.3708	319.391
3.87889	12.2482	19.3917	318.822
3.88301	12.0575	19.4126	319.564
3.88713	12.2966	19.4329	319.304
3.89114	12.3191	19.4539	318.962
3.89537	12.252	19.4746	318.443
3.89964	11.9906	19.4959	318.45
3.90381	12.2261	19.5164	318.807
3.90798	12.2294	19.5375	319.109
3.9122	12.1258	19.5585	319.436
3.91642	12.1938	19.5792	319.419
3.92059	12.1588	19.5999	319.611
3.92471	12.0254	19.6207	320.068
3.92888	12.2047	19.6417	320.927
3.9329	12.0228	19.6627	321.37
3.93707	12.1388	19.6832	321.665
3.94135	12.1779	19.7042	321.358
3.94552	12.0346	19.7252	322.144
3.94974	12.358	19.7457	322.401
3.95386	12.212	19.7665	322.529
3.95798	12.1006	19.7873	322.686
3.9621	12.3448	19.8083	322.804
3.96627	12.1197	19.8291	323.569
3.97029	12.2414	19.8498	323.397
3.97436	12.4616	19.8708	323.684
3.97868	12.1101	19.8915	322.133
3.98285	12.2764	19.9125	322.235
3.98707	12.2124	19.9328	321.826
3.99129	12.3144	19.9539	321.845
3.99541	12.1711	19.9748	320.653
3.99963	12.0543	19.9959	319.636
4.0038	12.1595	20.0165	318.078
4.00803	12.4549	20.0376	317.89
4.0122	12.4524	20.0585	316.623
4.01642	12.3182	20.0795	315.53
4.02059	12.3477	20.0997	314.253
4.02466	12.4182	20.1208	313.838
4.02888	12.1584	20.1416	313.211
4.03305	12.4421
4.03712	12.0564
4.04124	12.2567
4.04541	12.3163
4.04963	12.2827
4.0539	12.228
4.05797	12.6139
4.06204	12.0645
4.06621	12.3414
4.07038	12.1917
4.07455	12.4515
4.07878	12.2036
4.0831	12.1729
4.08732	12.2229
4.09154	12.4216
4.09571	12.404
4.09973	12.2073
4.10385	12.4055
4.10792	12.4654
4.11209	12.3476
4.11631	12.4203
4.12053	12.0796
4.12471	12.259
4.12882	12.4243
4.133	12.0337
4.13712	12.3324
4.14113	12.307
4.1452	12.3249
4.14932	12.3918
4.15365	12.0738
4.15802	12.2079
4.16229	12.2426
4.16641	12.1522
4.17058	12.6292
4.1748	12.1174
4.17882	12.4284
4.18284	12.4738
4.18701	12.302
4.19128	12.254
4.19556	12.4937
4.19978	12.3255
4.2039	12.4415
4.20812	12.2213
4.21219	12.2921
4.21621	12.409
4.22033	12.493
4.22445	12.4297
4.22867	12.3899
4.23284	12.3292
4.23701	12.4323
4.24133	12.2941
4.24555	12.552
4.24983	12.1534
4.2539	12.5073
4.25807	12.3231
4.26224	12.5043
4.26636	12.4956
4.27048	12.3733
4.27455	12.4347
4.27872	12.6481
4.28299	12.3654
4.28716	12.5715
4.29133	12.6921
4.2955	12.598
4.29967	12.4356
4.30374	12.5946
4.30776	12.5966
4.31193	12.4959
4.3161	12.4647
4.32032	12.2729
4.32465	12.5654
4.32892	12.4299
4.33314	12.2747
4.33721	12.5087
4.34133	12.2313
4.34545	12.6595
4.34957	12.4441
4.35379	12.4454
4.35796	12.5281
4.36223	12.542
4.36651	12.4726
4.37057	12.6967
4.37464	12.4401
4.37871	12.5574
4.38288	12.3837
4.38705	12.509
4.39112	12.6638
4.39535	12.6393
4.39957	12.6648
4.40384	12.4664
4.40806	12.5657
4.41218	12.5817
4.41635	12.5574
4.42047	12.6108
4.42474	12.5669
4.42902	12.596
4.43314	12.5403
4.43726	12.6568
4.44143	12.5902
4.44544	12.4362
4.44962	12.5892
4.45368	12.478
4.45786	12.7158
4.46208	12.5384
4.4663	12.6002
4.47052	12.5342
4.47459	12.7249
4.47871	12.5543
4.48278	12.7286
4.48695	12.5586
4.49112	12.6557
4.49539	12.6605
4.49972	12.748
4.50404	12.5162
4.50831	12.642
4.51233	12.6021
4.5163	12.8754
4.52047	12.6664
4.52454	12.5248
4.52871	12.7245
4.53298	12.4928
4.53725	12.5183
4.54147	12.7877
4.54564	12.6588
4.54966	12.5767
4.55373	12.8674
4.5578	12.8197
4.56192	12.6805
4.56604	12.8165
4.57026	12.5584
4.57469	12.8508
4.57901	12.738
4.58318	12.3168
4.5873	12.4293
4.59142	12.3934
4.59554	12.3442
4.59956	12.4852
4.60373	12.1613
4.60795	12.5149
4.61227	12.2658
4.61644	12.23
4.62057	12.323
4.62474	12.1327
4.6288	12.3709
4.63287	12.4053
4.63689	12.3834
4.64096	12.3294
4.64528	12.3348
4.64951	12.3539
4.65373	12.2644
4.65805	12.4527
4.66227	12.2802
4.66639	12.3179
4.67051	12.3956
4.67473	12.2342
4.6789	12.4657
4.68297	12.2369
4.68709	12.4619
4.69126	12.5046
4.69554	12.4463
4.69976	12.44
4.70388	12.4001
4.708	12.3863
4.71217	12.4012
4.71629	12.2936
4.72036	12.4872
4.72438	12.3424
4.72865	12.5293
4.73292	12.2434
4.73714	12.6116
4.74147	12.2709
4.74564	12.3587
4.74986	12.1968
4.75398	12.4532
4.75805	12.5052
4.76217	12.4934
4.76629	12.2783
4.77051	12.4518
4.77468	12.3871
4.77895	12.5302
4.78317	12.5674
4.78729	12.4027
4.79126	12.3538
4.79533	12.5233
4.7995	12.349
4.80362	12.3914
4.80774	12.667
4.81196	12.4631
4.81628	12.6613
4.82051	12.4348
4.82473	12.5619
4.8288	12.6078
4.83297	12.2984
4.83704	12.5136
4.84121	12.5431
4.84548	12.6028
4.8497	12.5461
4.85397	12.2326
4.85809	12.4926
4.86221	12.4811
4.86643	12.3916
4.87045	12.6254
4.87462	12.3508
4.87879	12.7153
4.88302	12.4217
4.88724	12.4913
4.89131	12.4177
4.89543	12.4764
4.89944	12.4428
4.90367	12.3335
4.90789	12.5257
4.91211	12.4758
4.91638	12.5141
4.9206	12.5717
4.92493	12.4532
4.92905	12.4037
4.93306	12.4657
4.93724	12.6075
4.94125	12.6272
4.94532	12.7605
4.94954	12.6549
4.95382	12.5422
4.95809	12.4926
4.96221	12.4568
4.96633	12.485
4.9704	12.6504
4.97442	12.4163
4.97843	12.7212
4.98255	12.4488
4.98688	12.5061
4.9913	12.4177
4.99558	12.3521
4.9998	12.4007
5.00397	12.7334
5.00819	12.4292
5.01221	12.534
5.01617	12.3706
5.0204	12.3949
5.02462	12.574
5.02889	12.4172
5.03306	12.5873
5.03723	12.5329
5.04145	12.7182
5.04557	12.5284
5.04964	12.6441
5.05361	12.4157
5.05773	12.8968
5.062	12.4732
5.06612	12.6412
5.07034	12.4277
5.07472	12.5991
5.07899	12.5361
5.08316	12.4206
5.08723	12.5573
5.0914	12.7563
5.09557	12.2993
5.09959	12.5503
5.10376	12.3117
5.10788	12.7534
5.11215	12.4807
5.11637	12.7228
5.12054	12.6323
5.12472	12.379
5.12889	12.7124
5.13296	12.5197
5.13697	12.6655
5.14099	12.5188
5.14521	12.5549
5.14943	12.5893
5.15371	12.5729
5.15803	12.6047
5.1624	12.5967
5.16663	12.4041
5.17059	12.7661
5.17461	12.4294
5.17873	12.6722
5.18275	12.649
5.18702	12.8788
5.19124	12.6432
5.19562	12.9333
5.20004	12.5981
5.20416	12.5524
5.20808	12.7643
5.21205	12.6043
5.21627	12.5294
5.22034	12.6947
5.22441	12.6991
5.22858	12.6258
5.23285	12.6276
5.23722	12.5217
5.2415	12.7898
5.24556	12.4669
5.24968	12.7271
5.2538	12.6933
5.25787	12.6054
5.26199	12.8677
5.26627	12.8576
5.27064	12.424
5.27491	12.7673
5.27908	12.6161
5.28315	12.5983
5.28702	12.6526
5.29109	12.6415
5.29521	12.8255
5.29953	12.7585
5.30385	12.7987
5.30792	12.6082
5.31214	12.6022
5.31631	12.5528
5.32043	12.5593
5.3245	12.9582
5.32867	12.6266
5.33295	12.6372
5.33727	12.6106
5.34154	12.597
5.34566	12.8622
5.34973	12.7877
5.3539	12.6611
5.35797	12.8469
5.36199	12.5945
5.36621	12.8826
5.37048	12.6087
5.37476	12.7469
5.37893	12.9106
5.383	12.7507
5.38712	12.7623
5.39124	12.8154
5.39536	12.7325
5.39937	12.8027
5.40365	12.6979
5.40802	12.7273
5.41229	12.6507
5.41646	12.6538
5.42063	12.7794
5.4248	12.781
5.42898	12.9139
5.43299	12.7668
5.43711	12.7453
5.44118	12.7762
5.4454	12.8328
5.44968	12.6695
5.45385	12.8814
5.45807	12.6559
5.46214	12.9695
5.46631	12.6509
5.47038	13.0393
5.47445	12.8106
5.47857	12.8584
5.48274	12.8721
5.48696	12.7967
5.49133	12.8737
5.49555	12.7008
5.49973	12.6554
5.50385	12.7589
5.50812	12.9225
5.51234	12.8756
5.51631	13.0775
5.52038	12.7544
5.5245	13.0723
5.52882	12.8202
5.53314	12.7513
5.53731	12.7927
5.54153	12.838
5.54565	12.9721
5.54972	12.8176
5.55374	12.7367
5.55761	13.0862
5.56183	12.7454
5.56605	12.9804
5.57042	12.7526
5.57475	13.0655
5.57902	12.9063
5.58329	12.7087
5.58746	12.6918
5.59148	12.7242
5.59555	12.8879
5.59957	12.9006
5.60374	12.8848
5.60791	13.1213
5.61218	13.093
5.61646	13.0672
5.62068	12.7065
5.62475	12.9833
5.62881	12.9909
5.63283	12.7437
5.6369	12.9814
5.64097	12.9104
5.64524	12.9098
5.64952	12.8506
5.65379	12.9314
5.65811	12.9909
5.66228	13.0186
5.66645	12.7167
5.67042	12.9126
5.67444	12.7372
5.67861	12.7973
5.68283	12.779
5.68721	12.864
5.69148	12.9828
5.69565	13.1291
5.69997	12.9151
5.70399	12.7775
5.70796	12.9438
5.71192	12.9889
5.71615	13.0276
5.72032	12.8061
5.72444	13.0386
5.72876	12.9198
5.73293	13.0188
5.73725	12.9571
5.74153	13.1836
5.74554	12.9823
5.74972	13.0481
5.75389	12.8394
5.75816	13.0991
5.76228	12.9777
5.7664	13.2637
5.77057	12.7864
5.77474	13.2652
5.77886	12.8605
5.78303	13.0574
5.78715	13.0353
5.79137	13.008
5.79544	12.9428
5.79961	12.9191
5.80378	12.7314
5.80785	13.0313
5.81197	12.9482
5.81604	12.9556
5.82031	13.0916
5.82469	13.0889
5.82896	13.0867
5.83308	12.7547
5.83725	13.0937
5.84142	12.9906
5.84554	13.2307
5.84961	12.8372
5.85383	12.9747
5.858	13.0623
5.86222	13.1404
5.86645	13.0411
5.87051	12.9183
5.87469	12.9532
5.8788	13.1654
5.88287	12.8224
5.88699	13.1654
5.89111	12.9212
5.89539	12.9583
5.89951	13.1581
5.90368	12.9489
5.90805	13.0587
5.91227	12.9006
5.91644	12.8532
5.92051	13.054
5.92478	13.0808
5.92906	13.1197
5.93308	13.0334
5.93714	13.0284
5.94126	13.029
5.94549	12.9584
5.94976	13.2423
5.95388	12.881
5.958	13.2708
5.96217	13.1807
5.96634	13.0811
5.97036	13.0836
5.97432	13.1435
5.97855	13.2005
5.98277	13.1183
5.98704	13.083
5.99131	13.3474
5.99559	13.101
5.99981	12.9075
6.00398	13.1995
6.0081	12.9061
6.01217	13.0614
6.01624	13.0712
6.02041	13.0628
6.02453	13.1424
6.02875	13.1828
6.03302	12.9405
6.03724	13.1572
6.04141	12.9939
6.04553	13.227
6.04965	12.768
6.05372	13.1335
6.05769	13.1349
6.06196	13.0069
6.06623	12.9839
6.07046	12.9628
6.07478	12.9256
6.0789	13.1741
6.08317	12.8482
6.08729	13.1042
6.09141	13.043
6.09548	13.2015
6.09965	13.0667
6.10377	12.8557
6.10789	13.2122
6.11211	12.9996
6.11638	13.2072
6.12055	12.9805
6.12467	12.8905
6.12874	13.0276
6.13291	13.0325
6.13703	12.9072
6.1411	12.9522
6.14527	13.0128
6.1495	13.3229
6.15372	12.8945
6.15804	13.3079
6.16226	12.9107
6.16648	13.1564
6.1706	12.9076
6.17472	13.2116
6.17879	13.0446
6.18286	13.1278
6.18703	12.7903
6.1912	13.1546
6.19542	12.9771
6.19975	13.1453
6.20392	12.9474
6.20809	13.0567
6.21221	13.0442
6.21628	13.0769
6.22045	13.1976
6.22452	13.2036
6.22864	13.2703
6.23281	13.0875
6.23713	13.1216
6.24146	13.3324
6.24568	13.3186
6.2498	13.1784
6.25392	13.177
6.25819	12.8845
6.26226	13.1981
6.26623	13.1612
6.27045	13.0406
6.27467	13.0689
6.27894	12.9469
6.28311	13.1412
6.28713	13.0525
6.29125	13.0107
6.29537	13.187
6.29949	12.7405
6.30361	13.2302
6.30778	13.1241
6.3121	12.8816
6.31633	13.1583
6.32044	13.0007
6.32477	13.1404
6.32894	13.2018
6.33306	12.8097
6.33713	13.1167
6.34135	13.125
6.34557	13.1481
6.34959	13.3488
6.35371	12.9584
6.35788	13.2195
6.3621	13.1428
6.36632	13.2585
6.37049	13.1676
6.37466	13.2584
6.37889	13.1491
6.38306	12.958
6.38713	13.258
6.39114	13.2723
6.39542	13.2218
6.39959	12.9582
6.40371	13.1959
6.40803	13.3079
6.4123	13.2832
6.41658	13.0838
6.4207	13.2396
6.42476	13.0238
6.42894	13.4296
6.43305	13.0228
6.43723	13.208
6.44135	12.9893
6.44552	13.2551
6.44969	13.0611
6.45386	13.2656
6.45798	13.1154
6.4621	13.1976
6.46627	13.1074
6.47039	13.2239
6.47451	13.2113
6.47878	13.3061
6.4829	13.1552
6.48707	13.1521
6.49129	13.2741
6.49541	13.0852
6.49968	12.9536
6.50375	13.2887
6.50792	13.3085
6.5122	13.3006
6.51642	13.2811
6.52059	13.1198
6.52476	13.36
6.52893	13.1552
6.5331	13.168
6.53712	13.2391
6.54119	13.0771
6.54526	13.4116
6.54958	13.2171
6.55385	13.0311
6.55792	13.4968
6.56204	13.2036
6.56621	13.1946
6.57043	13.0754
6.57455	13.4635
6.57878	13.3302
6.5831	13.1601
6.58742	13.2204
6.5917	13.2313
6.59571	13.3072
6.59968	13.1627
6.60385	13.0579
6.60787	13.1724
6.61199	13.3199
6.61626	13.3749
6.62053	13.269
6.62486	13.1638
6.62898	13.0624
6.633	13.122
6.63701	13.3093
6.64098	13.3032
6.64505	13.2663
6.64917	13.4843
6.65365	13.0929
6.65807	13.4581
6.66234	13.4229
6.66651	13.2325
6.67058	13.3439
6.6747	13.1639
6.67872	13.2225
6.68274	13.3866
6.68696	13.2864
6.69128	13.2116
6.69571	13.4212
6.69993	13.3536
6.70405	13.3479
6.70812	13.3842
6.71209	13.4149
6.71611	13.1652
6.72012	13.2331
6.72429	13.3909
6.72867	13.2398
6.73284	13.0945
6.73716	13.2873
6.74159	13.3457
6.74576	13.0706
6.74973	13.2318
6.75379	13.227
6.75797	13.2018
6.76219	13.1183
6.76631	13.3356
6.77053	13.1611
6.7747	13.4164
6.77902	13.314
6.78324	13.249
6.78736	13.36
6.79143	13.1341
6.79545	13.4421
6.79957	13.1197
6.80364	13.3566
6.80776	12.9785
6.81203	13.318
6.8162	13.2391
6.82042	13.1121
6.8247	13.1499
6.82892	13.2377
6.83314	13.1611
6.83721	13.5563
6.84133	13.2835
6.8455	13.4446
6.84962	13.2632
6.85384	13.1717
6.85806	13.1042
6.86234	13.0046
6.86651	13.2976
6.87058	13.103
6.87464	13.0135
6.87876	13.3086
6.88293	13.0429
6.887	13.332
6.89112	13.3484
6.89535	13.3302
6.89957	13.3034
6.90384	13.2764
6.90801	13.5145
6.91213	13.1427
6.91635	13.0283
6.92052	13.2411
6.92474	13.1579
6.92891	13.2073
6.93309	13.2662
6.93731	13.1379
6.94138	13.5216
6.9455	13.2698
6.94972	13.3064
6.95379	13.3048
6.95791	13.3237
6.96213	13.456
6.9664	13.3549
6.97052	13.3377
6.97454	13.4307
6.97871	13.1288
6.98278	13.3591
6.98695	13.1561
6.99117	13.5337
6.99544	13.3865
6.99972	13.484
7.00399	13.3577
7.00816	13.5697
7.01228	13.362
7.01625	13.7153
7.02047	13.4252
7.02459	13.3999
7.02876	13.3757
7.03303	13.5822
7.0373	13.2352
7.04147	13.2715
7.04549	13.2665
7.04956	13.2927
7.05373	13.5192
7.05775	13.3802
7.06192	13.5357
7.06609	13.4103
7.07047	13.3123
7.07484	13.4744
7.07906	13.3654
7.08318	13.088
7.0873	13.3997
7.09147	13.3404
7.09549	13.529
7.09951	13.4018
7.10373	13.2937
7.1079	13.3698
7.11212	13.4926
7.11639	13.3555
7.12051	13.369
7.12468	13.4428
7.1288	13.4425
7.13292	13.3275
7.13689	13.5009
7.14101	13.4174
7.14523	13.5306
7.14951	13.5025
7.15378	13.4353
7.15805	13.3826
7.16222	13.1637
7.16644	13.3414
7.17061	13.3897
7.17473	13.2716
7.17885	13.5086
7.18287	13.4188
7.18704	13.1961
7.19121	13.5855
7.19554	13.178
7.19986	13.4077
7.20398	13.4176
7.20815	13.2916
7.21227	13.405
7.21634	13.3803
7.22036	13.3292
7.22432	13.3884
7.2286	13.3763
7.23282	13.3191
7.23704	13.4349
7.24141	13.4197
7.24574	13.4372
7.25001	13.0023
7.25408	13.3626
7.25805	13.4408
7.26212	13.5719
7.26624	13.1683
7.27051	13.359
7.27468	13.4193
7.27895	13.0671
7.28322	13.3676
7.28734	13.1534
7.29136	13.361
7.29533	13.5313
7.2995	13.2225
7.30357	13.4192
7.30769	13.524
7.31196	13.4088
7.31623	13.4072
7.32051	13.3681
7.32473	13.5588
7.32885	13.3327
7.33307	13.2447
7.33714	13.5397
7.34131	13.4164
7.34548	13.4939
7.34965	13.2618
7.35397	13.3945
7.35814	13.2443
7.36226	13.4975
7.36644	13.3545
7.37045	13.2419
7.37452	13.4396
7.37859	13.3169
7.38281	13.445
7.38709	13.3412
7.39121	13.5127
7.39543	13.1698
7.3996	13.6469
7.40377	13.2771
7.40799	13.5406
7.41216	13.4035
7.41638	13.2113
7.4206	13.2806
7.42488	13.2738
7.429	13.2664
7.43306	13.3621
7.43718	13.2049
7.44125	13.5204
7.44542	13.3608
7.4497	13.4512
7.45382	13.4416
7.45799	13.3793
7.46211	13.3288
7.46623	13.2261
7.4704	13.2613
7.47447	13.2811
7.47864	13.2162
7.48271	13.3953
7.48703	13.3479
7.4914	13.3895
7.49558	13.2922
7.49969	13.1213
7.50392	13.4084
7.50809	13.242
7.51216	13.5134
7.51623	13.2929
7.5204	13.1585
7.52462	13.4188
7.52899	13.2135
7.53306	13.2886
7.53718	13.6625
7.5414	13.1777
7.54547	13.5753
7.54959	13.2459
7.55361	13.6485
7.55778	13.5578
7.5621	13.5629
7.56638	13.1752
7.57039	13.4473
7.57456	13.7022
7.57879	13.3125
7.58301	13.3658
7.58718	13.5007
7.59145	13.238
7.59572	13.4051
7.59984	13.3183
7.60401	13.212
7.60793	13.4455
7.61205	13.3506
7.61627	13.2954
7.62044	13.4282
7.62466	13.3592
7.62889	13.5107
7.63306	13.1548
7.63713	13.4429
7.64109	13.45
7.64526	13.4301
7.64943	13.1707
7.65366	13.3824
7.65793	13.3822
7.6622	13.428
7.66652	13.3578
7.67064	13.4081
7.67476	13.4223
7.67888	13.4099
7.68295	13.3675
7.68707	13.3618
7.69129	13.3333
7.69557	13.4531
7.69989	13.2198
7.70401	13.512
7.70808	13.2688
7.7121	13.495
7.71627	13.2038
7.72029	13.3859
7.72425	13.5151
7.72853	13.4245
7.73285	13.2515
7.73712	13.304
7.74134	13.4318
7.74556	13.4652
7.74989	13.2436
7.75391	13.5142
7.75808	13.4532
7.7622	13.464
7.76632	13.6213
7.77059	13.3831
7.77471	13.3358
7.77883	13.2782
7.7831	13.3796
7.78722	13.2278
7.79129	13.2682
7.79536	13.4634
7.79963	13.146
7.80375	13.4955
7.80787	13.4384
7.81204	13.3106
7.81611	13.4389
7.82033	13.4819
7.82461	13.4953
7.82873	13.329
7.83305	13.3288
7.83737	13.2802
7.84154	13.3453
7.84561	13.2678
7.84968	13.3817
7.8539	13.2441
7.85797	13.3082
7.86204	13.281
7.86626	13.4558
7.87053	13.3843
7.87486	13.6284
7.87893	13.3755
7.883	13.379
7.88717	13.6748
7.89118	13.2055
7.8953	13.3982
7.89937	13.3959
7.9037	13.4296
7.90802	13.4239
7.91234	13.3067
7.91646	13.1355
7.92058	13.4683
7.92475	13.1507
7.92887	13.4055
7.93289	13.434
7.93716	13.1903
7.94134	13.3841
7.94556	13.2914
7.94973	13.3554
7.95385	13.4993
7.95802	13.4621
7.96209	13.4141
7.96621	13.4091
7.97028	13.1826
7.97445	13.5492
7.97872	13.2177
7.98284	13.3708
7.98696	13.3112
7.99128	13.4254
7.9955	13.5339
7.99973	13.1772
8.00385	13.2463
8.00807	13.32
8.01224	13.4027
8.01631	13.4066
8.02048	13.2286
8.0246	13.4446
8.02887	13.1896
8.03304	13.464
8.03716	13.3213
8.04133	13.4876
8.0455	13.2978
8.04962	13.2401
8.05369	13.3779
8.05771	13.3806
8.06193	13.3091
8.06615	13.3424
8.07042	13.0835
8.07475	13.4379
8.07902	13.0678
8.08324	13.2398
8.08731	13.3153
8.09143	13.0858
8.0956	13.3864
8.09962	13.2257
8.10379	13.2823
8.10786	13.2621
8.11208	13.2207
8.1164	13.4145
8.12057	13.2311
8.12464	13.2445
8.12871	13.3318
8.13293	13.0871
8.13695	13.1896
8.14102	13.3292
8.14535	13.2897
8.14957	13.1775
8.15379	13.2253
8.15801	13.3769
8.16218	13.253
8.16635	13.1991
8.17047	13.361
8.17469	13.3056
8.17881	13.5226
8.18303	13.2376
8.18726	13.1717
8.19138	13.3722
8.1955	13.0332
8.19972	13.2814
8.20384	13.4779
8.20801	13.2926
8.21213	13.3225
8.21635	13.1891
8.22052	13.2853
8.22454	13.345
8.22871	13.4113
8.23288	13.3632
8.2371	13.1412
8.24122	13.4923
8.24544	13.2671
8.24982	13.2486
8.25399	13.4018
8.25821	13.1486
8.26228	13.2693
8.2663	13.3734
8.27047	13.1641
8.27449	13.3435
8.27866	13.243
8.28293	13.4195
8.2872	13.2268
8.29137	13.1128
8.29544	13.3172
8.29956	13.2697
8.30373	13.2272
8.3078	13.1944
8.31197	13.2157
8.31609	13.2469
8.32036	13.0726
8.32469	13.2851
[truncated: 720 more rows]

## Sheet: fig. 2b
			Au-PDMS		Au-SEBS		Au-WPU		Au-RPU
			Conductive state	Insulating state	Conductive state	Insulating state	Conductive state	Insulating state	Conductive state	Insulating state
		Group 1	0	1	4	5	24	34	51	58
		Group 2	0	1	3	5	29	38	49	59
		Group 3	0	1	6	8	31	37	60	67
		Average	0	1	4.33333	6	28	36.3333	53.3333	61.3333
		STD	0	0	1.24722	1.41421	2.94392	1.69967	4.78423	4.02768

## Sheet: fig. 2d
			Abrasive paper		Woven fabric		Aging skin		Tender skin
			Conductive state	Insulating state	Conductive state	Insulating state	Conductive state	Insulating state	Conductive state	Insulating state
		Group 1	12	21	27	36	51	58	1000	1252
		Group 2	16	27	32	41	49	59	1124	1418
		Group 3	10	20	25	34	60	67	943	1189
		Average	12.6667	22.6667	28	37	53.3333	61.3333	1022.33	1286.33
		STD	2.49444	3.09121	2.94392	2.94392	4.78423	4.02768	75.5616	96.5896

## Sheet: fig. 2e
Au-PDMS			Au-SEBS			Au-RPU
Strain (%)	Resistivity (Ω m)		Strain (%)	Resistivity (Ω m)		Strain (%)	Resistivity (Ω m)
0	2.78442e-07		0.2947	6.78946e-07		0	3.20671e-07
0.04331	2.78504e-07		0.31364	6.78932e-07		0.0159	3.20672e-07
0.07956	2.78594e-07		0.37923	6.78934e-07		0.0318	3.20671e-07
0.11035	2.78714e-07		0.43413	6.78934e-07		0.05264	3.20671e-07
0.13794	2.78979e-07		0.48223	6.78933e-07		0.0704	3.20671e-07
0.16457	2.79145e-07		0.52595	6.78922e-07		0.10341	3.20672e-07
0.19055	2.79327e-07		0.56627	6.78921e-07		0.11923	3.20673e-07
0.21718	2.79508e-07		0.60611	6.78917e-07		0.13506	3.20671e-07
0.2438	2.79692e-07		0.64595	6.7891e-07		0.15094	3.20672e-07
0.27011	2.80131e-07		0.6853	6.78902e-07		0.16682	3.2067e-07
0.29705	2.80361e-07		0.72514	6.78886e-07		0.19984	3.2067e-07
0.32368	2.80602e-07		0.76595	6.78883e-07		0.21567	3.20671e-07
0.34934	2.80842e-07		0.80724	6.78871e-07		0.23149	3.20673e-07
0.37597	2.81155e-07		0.84805	6.78877e-07		0.24737	3.20673e-07
0.40099	2.8242e-07		0.8874	6.78889e-07		0.26403	3.20671e-07
0.42665	2.83327e-07		0.92724	6.78879e-07		0.29704	3.20673e-07
0.45264	2.84243e-07		0.96757	6.78877e-07		0.31287	3.20673e-07
0.47927	2.85258e-07		1.00692	6.78872e-07		0.3287	3.20672e-07
0.50589	2.86484e-07		1.04627	6.78868e-07		0.34457	3.20674e-07
0.53284	2.8867e-07		1.08611	6.7889e-07		0.36145	3.20673e-07
0.5601	2.89849e-07		1.12643	6.78901e-07		0.39446	3.20672e-07
0.58705	2.91074e-07		1.16627	6.78919e-07		0.4103	3.2067e-07
0.61368	2.9229e-07		1.20562	6.78915e-07		0.42613	3.20666e-07
0.63998	2.93492e-07		1.24546	6.78936e-07		0.44201	3.20621e-07
0.66597	2.96176e-07		1.28578	6.78951e-07		0.4579	3.20543e-07
0.69195	2.9745e-07		1.32416	6.79015e-07		0.49091	3.20373e-07
0.71761	2.98987e-07		1.364	6.79038e-07		0.50681	3.20286e-07
0.74328	3.00623e-07		1.40238	6.79084e-07		0.5265	3.2018e-07
0.77022	3.02612e-07		1.44222	6.79123e-07		0.54685	3.20072e-07
0.79717	3.06928e-07		1.48303	6.79169e-07		0.56726	3.19957e-07
0.82412	3.09193e-07		1.52238	6.79303e-07		0.60028	3.19755e-07
0.8501	3.11662e-07		1.5627	6.79345e-07		0.61612	3.19656e-07
0.87641	3.14444e-07		1.60254	6.794e-07		0.63196	3.1955e-07
0.90271	3.1756e-07		1.64432	6.79455e-07		0.64784	3.19445e-07
0.92838	3.24305e-07		1.68465	6.79517e-07		0.66789	3.19299e-07
0.95308	3.276e-07		1.72303	6.79624e-07		0.70091	3.1904e-07
0.97874	3.31703e-07		1.76286	6.79701e-07		0.71674	3.18907e-07
1.00569	3.36624e-07		1.80319	6.79787e-07		0.73257	3.1877e-07
1.03231	3.41205e-07		1.84303	6.79847e-07		0.74847	3.18629e-07
1.05926	3.50977e-07		1.88286	6.79944e-07		0.76893	3.18439e-07
1.08717	3.56432e-07		1.92124	6.80126e-07		0.80194	3.1812e-07
1.11411	3.60776e-07		1.96108	6.80197e-07		0.81777	3.17963e-07
1.1401	3.65479e-07		2.0014	6.80309e-07		0.8336	3.17799e-07
1.16576	3.69441e-07		2.04124	6.80423e-07		0.85183	3.17599e-07
1.19078	3.77387e-07		2.08108	6.80509e-07		0.86771	3.17421e-07
1.21709	3.82029e-07		2.12092	6.8072e-07		0.90072	3.17065e-07
1.24307	3.86213e-07		2.16124	6.80821e-07		0.91655	3.16891e-07
1.2697	3.9095e-07		2.20059	6.80963e-07		0.93238	3.16714e-07
1.29697	3.95094e-07		2.23849	6.81084e-07		0.94825	3.16527e-07
1.32391	4.05353e-07		2.27735	6.81206e-07		0.96788	3.16285e-07
1.35054	4.09886e-07		2.31719	6.8146e-07		1.00089	3.15866e-07
1.37588	4.14482e-07		2.358	6.81575e-07		1.01672	3.15663e-07
1.40058	4.19614e-07		2.39784	6.81699e-07		1.03428	3.15438e-07
1.42689	4.24876e-07		2.43962	6.81809e-07		1.05016	3.15237e-07
1.45223	4.33941e-07		2.48092	6.81919e-07		1.06835	3.15005e-07
1.47821	4.38468e-07		2.52124	6.8224e-07		1.10137	3.14581e-07
1.50452	4.43577e-07		2.56059	6.82371e-07		1.1172	3.14376e-07
1.53147	4.48468e-07		2.59897	6.82499e-07		1.13492	3.14146e-07
1.55905	4.52315e-07		2.63784	6.82655e-07		1.15081	3.13939e-07
1.586	4.62081e-07		2.67719	6.82834e-07		1.16904	3.13696e-07
1.61231	4.67975e-07		2.71606	6.83145e-07		1.20206	3.13255e-07
1.63797	4.73193e-07		2.75686	6.83339e-07		1.21789	3.13039e-07
1.66428	4.77544e-07		2.79719	6.83492e-07		1.23379	3.12822e-07
1.69026	4.82678e-07		2.83848	6.83684e-07		1.2517	3.12575e-07
1.71624	4.94845e-07		2.87784	6.83887e-07		1.26988	3.12322e-07
1.74287	5.01301e-07		2.9167	6.84245e-07		1.30289	3.11875e-07
1.76982	5.0675e-07		2.95654	6.84458e-07		1.31872	3.11665e-07
1.79644	5.14544e-07		2.99541	6.84679e-07		1.33657	3.11415e-07
1.82275	5.2028e-07		3.03379	6.8494e-07		1.35245	3.11185e-07
1.84873	5.28636e-07		3.07314	6.85244e-07		1.37083	3.10924e-07
1.87504	5.33034e-07		3.11346	6.85826e-07		1.40384	3.10466e-07
1.90038	5.37627e-07		3.15524	6.86077e-07		1.41967	3.10244e-07
1.92604	5.42167e-07		3.19508	6.86339e-07		1.4355	3.10019e-07
1.95171	5.46859e-07		3.2354	6.86591e-07		1.45138	3.09793e-07
1.97833	5.61164e-07		3.2767	6.86886e-07		1.46952	3.09532e-07
2.00496	5.68313e-07		3.31654	6.87483e-07		1.50254	3.09059e-07
2.03126	5.73097e-07		3.3554	6.87767e-07		1.51836	3.08839e-07
2.05757	5.7794e-07		3.3933	6.88058e-07		1.53419	3.08621e-07
2.08451	5.8385e-07		3.43314	6.88405e-07		1.55007	3.08402e-07
2.1105	5.96685e-07		3.47297	6.88737e-07		1.5684	3.08149e-07
2.13712	6.12239e-07		3.51233	6.89386e-07		1.60142	3.0769e-07
2.16343	6.16789e-07		3.55313	6.8973e-07		1.61725	3.07475e-07
2.19038	6.23267e-07		3.59346	6.90067e-07		1.63308	3.07255e-07
2.21732	6.30408e-07		3.63378	6.90422e-07		1.64895	3.07031e-07
2.24363	6.40464e-07		3.67362	6.90743e-07		1.66485	3.06806e-07
2.26929	6.48238e-07		3.712	6.91517e-07		1.69786	3.06353e-07
2.29528	6.55958e-07		3.75184	6.91903e-07		1.71369	3.06142e-07
2.32094	6.74415e-07		3.79119	6.9248e-07		1.72959	3.05932e-07
2.34692	6.80642e-07		3.83006	6.93005e-07		1.74548	3.05716e-07
2.37291	6.91933e-07		3.86892	6.93492e-07		1.76657	3.05427e-07
2.39985	6.97331e-07		3.90973	6.94547e-07		1.79958	3.04962e-07
2.42616	7.02889e-07		3.95103	6.95182e-07		1.81541	3.04723e-07
2.45214	7.09093e-07		3.99086	6.95746e-07		1.8313	3.04483e-07
2.47845	7.15302e-07		4.03167	6.96272e-07		1.84717	3.04259e-07
2.50443	7.35681e-07		4.07151	6.96868e-07		1.86614	3.03998e-07
2.53074	7.43638e-07		4.11183	6.98059e-07		1.89916	3.03548e-07
2.5564	7.49818e-07		4.15119	6.98607e-07		1.91499	3.03334e-07
2.58206	7.57066e-07		4.19054	6.99171e-07		1.93104	3.0312e-07
2.60901	7.63492e-07		4.22892	6.99838e-07		1.94692	3.02913e-07
2.6366	7.815e-07		4.26924	7.00564e-07		1.96594	3.02667e-07
2.66355	7.86801e-07		4.30908	7.02003e-07		1.99896	3.02247e-07
2.68985	7.92177e-07		4.34892	7.0272e-07		2.0148	3.02044e-07
2.71551	7.97563e-07		4.38876	7.03399e-07		2.03072	3.01842e-07
2.74246	8.05307e-07		4.42957	7.03989e-07		2.04659	3.01643e-07
2.76845	8.1902e-07		4.4694	7.04629e-07		2.06558	3.01403e-07
2.79411	8.25125e-07		4.50924	7.06249e-07		2.0986	3.00984e-07
2.81977	8.31403e-07		4.54859	7.07018e-07		2.11443	3.00793e-07
2.84608	8.41359e-07		4.58794	7.07933e-07		2.13052	3.00597e-07
2.87334	8.46394e-07		4.62681	7.08859e-07		2.1464	3.00403e-07
2.89933	8.57562e-07		4.66568	7.09881e-07		2.16552	3.00169e-07
2.92531	8.63345e-07		4.70551	7.11621e-07		2.19853	2.99778e-07
2.9513	8.69778e-07		4.74632	7.12754e-07		2.21437	2.99594e-07
2.9776	8.75429e-07		4.78713	7.13709e-07		2.23277	2.99381e-07
3.00391	8.85912e-07		4.82891	7.14583e-07		2.24867	2.99194e-07
3.02989	8.97357e-07		4.86875	7.1577e-07		2.2678	2.98973e-07
3.05588	8.99088e-07		4.90762	7.17921e-07		2.30081	2.98598e-07
3.0825	9.05495e-07		4.94843	7.18968e-07		2.31664	2.98419e-07
3.10913	9.08758e-07		4.98729	7.20191e-07		2.33302	2.98237e-07
3.13575	9.14127e-07		5.02616	7.21257e-07		2.3489	2.98061e-07
3.1611	9.23449e-07		5.06551	7.22236e-07		2.36827	2.97845e-07
3.18804	9.30712e-07		5.10584	7.24416e-07		2.40128	2.97476e-07
3.21467	9.39009e-07		5.14616	7.2535e-07		2.41711	2.97307e-07
3.24097	9.48927e-07		5.186	7.26475e-07		2.43351	2.9713e-07
3.26792	9.56829e-07		5.22535	7.27596e-07		2.44938	2.96959e-07
3.29455	9.58701e-07		5.2647	7.28794e-07		2.46878	2.96747e-07
3.32117	9.63209e-07		5.30357	7.31732e-07		2.50179	2.96395e-07
3.34716	9.69032e-07		5.34292	7.32947e-07		2.51762	2.96232e-07
3.3725	9.75037e-07		5.38179	7.34097e-07		2.53403	2.96061e-07
3.39816	9.80213e-07		5.42211	7.35368e-07		2.5499	2.95897e-07
3.42447	9.93216e-07		5.46292	7.36704e-07		2.5693	2.95699e-07
3.45109	9.97891e-07		5.50276	7.39769e-07		2.60232	2.95377e-07
3.47708	1.00395e-06		5.54259	7.41423e-07		2.61815	2.95224e-07
3.50338	1.00874e-06		5.58292	7.42898e-07		2.63474	2.95062e-07
3.53065	1.01389e-06		5.62324	7.44211e-07		2.65062	2.94911e-07
3.55631	1.0297e-06		5.66308	7.45558e-07		2.67013	2.94725e-07
3.58133	1.03861e-06		5.70194	7.48342e-07		2.70314	2.94417e-07
3.60764	1.05204e-06		5.74275	7.49795e-07		2.71898	2.94269e-07
3.63395	1.06296e-06		5.78308	7.51381e-07		2.73533	2.94117e-07
3.66025	1.06822e-06		5.82292	7.52898e-07		2.75121	2.93972e-07
3.68656	1.077e-06		5.86178	7.54481e-07		2.77052	2.938e-07
3.71414	1.08459e-06		5.90065	7.57763e-07		2.80353	2.93507e-07
3.74077	1.09175e-06		5.94146	7.59215e-07		2.81936	2.93363e-07
3.76675	1.09194e-06		5.98227	7.6066e-07		2.8359	2.9322e-07
3.79338	1.09481e-06		6.02162	7.62071e-07		2.85178	2.93085e-07
3.81904	1.10349e-06		6.06097	7.63815e-07		2.87118	2.92921e-07
3.84535	1.10697e-06		6.10081	7.67367e-07		2.90419	2.92645e-07
3.87133	1.10845e-06		6.14065	7.6913e-07		2.92002	2.92517e-07
3.89732	1.11294e-06		6.17951	7.70918e-07		2.93654	2.92384e-07
3.92426	1.11865e-06		6.21838	7.7235e-07		2.95241	2.92258e-07
3.95121	1.13527e-06		6.25822	7.73805e-07		2.97206	2.921e-07
3.97816	1.14572e-06		6.29854	7.77311e-07		3.00508	2.91815e-07
4.00382	1.14589e-06		6.33886	7.78921e-07		3.02092	2.91692e-07
4.02916	1.15404e-06		6.37822	7.80294e-07		3.03764	2.91564e-07
4.05515	1.17468e-06		6.41951	7.81696e-07		3.05352	2.91445e-07
4.08049	1.18518e-06		6.45983	7.83158e-07		3.07308	2.91299e-07
4.10679	1.19801e-06		6.49919	7.86813e-07		3.10609	2.91063e-07
4.13214	1.20363e-06		6.53854	7.88311e-07		3.12192	2.90949e-07
4.15908	1.20345e-06		6.57886	7.89664e-07		3.13866	2.90835e-07
4.18667	1.202e-06		6.61919	7.91457e-07		3.15454	2.90726e-07
4.2133	1.22538e-06		6.65854	7.93024e-07		3.17431	2.90593e-07
4.23992	1.2354e-06		6.6974	7.96056e-07		3.20732	2.9038e-07
4.26655	1.24304e-06		6.73773	7.97675e-07		3.22315	2.90277e-07
4.29253	1.25146e-06		6.77756	7.99211e-07		3.23995	2.90171e-07
4.31884	1.26091e-06		6.8174	8.0084e-07		3.25583	2.90071e-07
4.34482	1.27427e-06		6.85627	8.02407e-07		3.27563	2.89945e-07
4.37145	1.28232e-06		6.89465	8.05277e-07		3.30864	2.89739e-07
4.39775	1.29256e-06		6.93546	8.0706e-07		3.32454	2.89646e-07
4.42406	1.29873e-06		6.97481	8.08695e-07		3.34041	2.89553e-07
4.44972	1.29311e-06		7.01368	8.10171e-07		3.35988	2.89442e-07
4.47571	1.29101e-06		7.054	8.11847e-07		3.37872	2.89335e-07
4.50265	1.29634e-06		7.09432	8.1471e-07		3.41174	2.89154e-07
4.52832	1.29951e-06		7.13513	8.16226e-07		3.42757	2.89068e-07
4.55366	1.3022e-06		7.17497	8.17622e-07		3.4434	2.88983e-07
4.58061	1.30746e-06		7.21481	8.19311e-07		3.45966	2.88896e-07
4.60691	1.32064e-06		7.25367	8.21075e-07		3.4764	2.88808e-07
4.6329	1.33079e-06		7.29351	8.24215e-07		3.50942	2.88641e-07
4.65856	1.33917e-06		7.33529	8.25889e-07		3.52525	2.88572e-07
4.68454	1.34167e-06		7.37465	8.27547e-07		3.54108	2.88496e-07
4.71149	1.34992e-06		7.41497	8.29178e-07		3.55759	2.88417e-07
4.73812	1.36725e-06		7.45481	8.30523e-07		3.57346	2.88342e-07
4.76474	1.38263e-06		7.49367	8.34088e-07		3.60648	2.88188e-07
4.79105	1.39072e-06		7.53303	8.35475e-07		3.62231	2.88117e-07
4.81863	1.39776e-06		7.57238	8.36653e-07		3.63814	2.88046e-07
4.8459	1.40402e-06		7.61221	8.37993e-07		3.65553	2.87971e-07
4.87124	1.41822e-06		7.65157	8.39371e-07		3.67141	2.87906e-07
4.89659	1.42301e-06		7.69238	8.4264e-07		3.70442	2.87774e-07
4.92225	1.42777e-06		7.73367	8.44034e-07		3.72032	2.8771e-07
4.94856	1.43374e-06		7.77351	8.45575e-07		3.73615	2.8765e-07
4.97486	1.43813e-06		7.81189	8.47053e-07		3.75203	2.87589e-07
5.00117	1.4485e-06		7.85124	8.48328e-07		3.76792	2.8753e-07
5.02811	1.45179e-06		7.88962	8.51634e-07		3.80094	2.87413e-07
5.05506	1.45742e-06		7.92946	8.53294e-07		3.81677	2.87358e-07
5.08201	1.47207e-06		7.96881	8.54734e-07		3.83369	2.87301e-07
5.10735	1.50592e-06		8.01011	8.56049e-07		3.84956	2.87253e-07
5.13237	1.53833e-06		8.0514	8.5769e-07		3.86954	2.87188e-07
5.15835	1.54421e-06		8.09318	8.61129e-07		3.90256	2.87086e-07
5.18402	1.55113e-06		8.13351	8.63041e-07		3.91839	2.8704e-07
5.21	1.55792e-06		8.17237	8.64632e-07		3.93546	2.86992e-07
5.23695	1.56266e-06		8.21027	8.65939e-07		3.95134	2.86946e-07
5.2639	1.58551e-06		8.24865	8.675e-07		3.97134	2.86891e-07
5.29148	1.59364e-06		8.28703	8.7082e-07		4.00435	2.86803e-07
5.31875	1.60404e-06		8.32735	8.72577e-07		4.02018	2.86763e-07
5.34409	1.61233e-06		8.36816	8.74074e-07		4.03732	2.86722e-07
5.3704	1.62067e-06		8.40994	8.7556e-07		4.05319	2.86684e-07
5.39606	1.64398e-06		8.45075	8.77318e-07		4.07329	2.86637e-07
5.42173	1.65082e-06		8.48962	8.8094e-07		4.1063	2.86567e-07
5.44771	1.65799e-06		8.528	8.82246e-07		4.12214	2.86535e-07
5.47434	1.66557e-06		8.56589	8.83484e-07		4.13942	2.86498e-07
5.50096	1.67299e-06		8.60524	8.84886e-07		4.15531	2.86468e-07
5.52727	1.69172e-06		8.64411	8.86449e-07		4.17549	2.86432e-07
5.55389	1.70019e-06		8.68395	8.89288e-07		4.2085	2.86376e-07
5.5802	1.71102e-06		8.72476	8.90602e-07		4.22432	2.86349e-07
5.60586	1.71792e-06		8.76702	8.92044e-07		4.24016	2.86325e-07
5.63184	1.72491e-06		8.80929	8.93518e-07		4.25771	2.86298e-07
5.65719	1.74568e-06		8.84767	8.95118e-07		4.27359	2.86275e-07
5.68285	1.75322e-06		8.88654	8.99193e-07		4.3066	2.8623e-07
5.70948	1.76006e-06		8.92638	9.00779e-07		4.32244	2.86211e-07
5.7361	1.77205e-06		8.96524	9.02112e-07		4.33979	2.86191e-07
5.76241	1.7778e-06		9.00362	9.03457e-07		4.35567	2.86173e-07
5.78935	1.77829e-06		9.04395	9.04929e-07		4.37602	2.8615e-07
5.81726	1.7638e-06		9.08524	9.0773e-07		4.40903	2.86117e-07
5.84357	1.76878e-06		9.12654	9.09022e-07		4.42486	2.86104e-07
5.86891	1.7725e-06		9.16735	9.10194e-07		4.4422	2.86094e-07
5.89457	1.7765e-06		9.20621	9.11438e-07		4.45808	2.86085e-07
5.92088	1.79022e-06		9.24508	9.1276e-07		4.47851	2.86075e-07
5.94751	1.7933e-06		9.28394	9.15994e-07		4.51152	2.86064e-07
5.97413	1.80105e-06		9.32281	9.17578e-07		4.52735	2.86063e-07
6.00012	1.80814e-06		9.36168	9.19038e-07		4.54318	2.86062e-07
6.02674	1.81665e-06		9.40103	9.20394e-07		4.55905	2.8606e-07
6.05337	1.82983e-06		9.44184	9.21833e-07		4.57492	2.86063e-07
6.07967	1.83412e-06		9.48313	9.24666e-07		4.60793	2.86068e-07
6.10501	1.84046e-06		9.52346	9.26282e-07		4.62376	2.86071e-07
6.131	1.84489e-06		9.56427	9.27668e-07		4.63964	2.86074e-07
6.15762	1.84993e-06		9.60556	9.28999e-07		4.65908	2.8609e-07
6.18361	1.8673e-06		9.64443	9.3035e-07		4.67839	2.86098e-07
6.20959	1.87187e-06		9.68232	9.33555e-07		4.7114	2.86117e-07
6.23558	1.87912e-06		9.72265	9.34887e-07		4.72724	2.8613e-07
6.26188	1.88688e-06		9.76248	9.36279e-07		4.74306	2.86141e-07
6.28883	1.8922e-06		9.80232	9.37798e-07		4.75893	2.86151e-07
6.31545	1.90801e-06		9.84216	9.3935e-07		4.7748	2.86165e-07
6.3424	1.91403e-06		9.88102	9.42198e-07		4.80782	2.86201e-07
6.36903	1.92033e-06		9.92183	9.43479e-07		4.82372	2.86219e-07
6.39565	1.92845e-06		9.96216	9.4482e-07		4.83988	2.86239e-07
6.42196	1.93247e-06		10.0025	9.46234e-07		4.85922	2.86264e-07
6.44762	1.95554e-06		10.0413	9.47557e-07		4.87508	2.86293e-07
6.47361	1.9664e-06		10.0802	9.50438e-07		4.90809	2.86345e-07
6.49927	1.97144e-06		10.1196	9.51813e-07		4.92392	2.86374e-07
6.52557	1.97541e-06		10.1584	9.53183e-07		4.93975	2.86402e-07
6.55188	1.98021e-06		10.1973	9.54714e-07		4.95563	2.86436e-07
6.57818	1.99588e-06		10.2376	9.56129e-07		4.97151	2.86466e-07
6.60545	1.99846e-06		10.2775	9.59685e-07		5.00452	2.86537e-07
6.63112	2.00315e-06		10.3202	9.6091e-07		5.02035	2.86568e-07
6.65646	2.00715e-06		10.361	9.62067e-07		5.03793	2.86606e-07
6.68308	2.012e-06		10.4004	9.63267e-07		5.0538	2.86645e-07
6.70875	2.02113e-06		10.4397	9.64588e-07		5.06969	2.86682e-07
6.73441	2.02563e-06		10.4791	9.67489e-07		5.1027	2.86771e-07
6.76072	2.03295e-06		10.5184	9.6876e-07		5.11903	2.86822e-07
6.78734	2.03993e-06		10.5573	9.69962e-07		5.13492	2.86871e-07
6.81429	2.04524e-06		10.5967	9.71115e-07		5.1557	2.86934e-07
6.84091	2.06512e-06		10.6365	9.72272e-07		5.17512	2.86997e-07
6.86754	2.07565e-06		10.6773	9.75067e-07		5.20813	2.87105e-07
6.89385	2.08078e-06		10.7191	9.76246e-07		5.22404	2.87161e-07
6.91983	2.09803e-06		10.7599	9.77349e-07		5.23994	2.87219e-07
6.94581	2.10378e-06		10.7988	9.78503e-07		5.25634	2.87281e-07
6.97244	2.12117e-06		10.8376	9.79682e-07		5.27583	2.87357e-07
6.99874	2.12594e-06		10.8755	9.81999e-07		5.30884	2.87487e-07
7.02569	2.13404e-06		10.9149	9.82979e-07		5.32467	2.87557e-07
7.05168	2.1385e-06		10.9542	9.83968e-07		5.3405	2.87626e-07
7.0783	2.14512e-06		10.9936	9.84978e-07		5.35637	2.87701e-07
7.10396	2.18172e-06		11.0339	9.85956e-07		5.37226	2.87772e-07
7.13059	2.1862e-06		11.0757	9.88506e-07		5.40527	2.87922e-07
7.15593	2.19576e-06		11.117	9.89846e-07		5.42117	2.87998e-07
7.18224	2.20276e-06		11.1563	9.91041e-07		5.43862	2.88077e-07
7.20886	2.2098e-06		11.1957	9.92396e-07		5.45811	2.88169e-07
7.23485	2.22128e-06		11.235	9.93652e-07		5.47397	2.88256e-07
7.26147	2.22657e-06		11.2744	9.95961e-07		5.50699	2.88441e-07
7.28746	2.22947e-06		11.3147	9.9707e-07		5.52281	2.88532e-07
7.31376	2.23464e-06		11.3545	9.98317e-07		5.53865	2.88622e-07
7.34007	2.23812e-06		11.3949	9.99524e-07		5.55451	2.88715e-07
7.36573	2.25179e-06		11.4352	1.00054e-06		5.5704	2.88812e-07
7.39236	2.25519e-06		11.4745	1.00284e-06		5.60342	2.89041e-07
7.41898	2.25836e-06		11.5134	1.00392e-06		5.61925	2.89135e-07
7.44657	2.26424e-06		11.5527	1.00535e-06		5.63734	2.89239e-07
7.47288	2.2732e-06		11.5926	1.0067e-06		5.65321	2.89338e-07
7.49886	2.28212e-06		11.6315	1.00831e-06		5.66909	2.89445e-07
7.52485	2.2882e-06		11.6713	1.0107e-06		5.7021	2.89666e-07
7.55083	2.30778e-06		11.7116	1.01181e-06		5.718	2.89803e-07
7.57681	2.30967e-06		11.7519	1.01279e-06		5.73665	2.89948e-07
7.60248	2.31563e-06		11.7908	1.01395e-06		5.75621	2.90087e-07
7.62878	2.32354e-06		11.8307	1.01505e-06		5.77575	2.90235e-07
7.65605	2.3261e-06		11.8695	1.01791e-06		5.80876	2.9048e-07
7.683	2.32867e-06		11.9103	1.01901e-06		5.8246	2.90604e-07
7.70866	2.33335e-06		11.9506	1.02007e-06		5.84043	2.90722e-07
7.73464	2.3389e-06		11.991	1.02122e-06		5.85631	2.90843e-07
7.76031	2.37066e-06		12.0313	1.02222e-06		5.87739	2.91015e-07
7.78661	2.38537e-06		12.0711	1.02417e-06		5.9104	2.9128e-07
7.81196	2.40581e-06		12.1119	1.02532e-06		5.92623	2.91407e-07
7.83826	2.41791e-06		12.1508	1.02642e-06		5.94207	2.91535e-07
7.86457	2.42732e-06		12.1897	1.02761e-06		5.95952	2.91679e-07
7.89151	2.43461e-06		12.229	1.02872e-06		5.97926	2.9184e-07
7.91942	2.43631e-06		12.2684	1.03086e-06		6.01228	2.92122e-07
7.94573	2.43865e-06		12.3087	1.0317e-06		6.02811	2.92255e-07
7.97107	2.44226e-06		12.3485	1.03267e-06		6.04394	2.92389e-07
7.99769	2.44844e-06		12.3889	1.03378e-06		6.05981	2.92531e-07
8.02336	2.45863e-06		12.4297	1.03491e-06		6.08116	2.9272e-07
8.04934	2.47051e-06		12.4695	1.03713e-06		6.11417	2.93029e-07
8.07565	2.48174e-06		12.5084	1.0382e-06		6.13	2.93179e-07
8.10227	2.48829e-06		12.5472	1.03955e-06		6.14589	2.93333e-07
8.12922	2.49466e-06		12.5861	1.04064e-06		6.16177	2.93488e-07
8.15585	2.49606e-06		12.6255	1.04179e-06		6.17765	2.93644e-07
8.18215	2.50158e-06		12.6653	1.04401e-06		6.21066	2.93977e-07
8.20846	2.50214e-06		12.7061	1.04514e-06		6.22649	2.94142e-07
8.23444	2.50936e-06		12.7469	1.04601e-06		6.24236	2.94306e-07
8.26042	2.51392e-06		12.7887	1.04699e-06		6.26385	2.94525e-07
8.28577	2.52938e-06		12.8285	1.04802e-06		6.28354	2.94728e-07
8.31175	2.53968e-06		12.8674	1.0502e-06		6.31655	2.9508e-07
8.33806	2.54933e-06		12.9082	1.0513e-06		6.33238	2.9525e-07
8.36468	2.557e-06		12.9476	1.05305e-06		6.34826	2.95416e-07
8.39099	2.55525e-06		12.9855	1.054e-06		6.36864	2.95638e-07
8.41729	2.57481e-06		13.0248	1.05485e-06		6.38835	2.95851e-07
8.4436	2.58474e-06		13.0642	1.05666e-06		6.42136	2.96253e-07
8.47022	2.58918e-06		13.1045	1.05756e-06		6.43726	2.96418e-07
8.49685	2.59705e-06		13.1453	1.05842e-06		6.45315	2.96585e-07
8.52412	2.60196e-06		13.1851	1.05938e-06		6.47125	2.96789e-07
8.55042	2.60284e-06		13.2255	1.06046e-06		6.49113	2.97013e-07
8.57641	2.62043e-06		13.2648	1.06261e-06		6.52414	2.97375e-07
8.60175	2.63379e-06		13.3046	1.06354e-06		6.53997	2.97554e-07
8.62773	2.63611e-06		13.3421	1.06435e-06		6.55643	2.9775e-07
8.65404	2.64075e-06		13.3809	1.06558e-06		6.5723	2.97939e-07
8.68002	2.65374e-06		13.4208	1.06699e-06		6.59406	2.98194e-07
8.70697	2.6562e-06		13.4606	1.06891e-06		6.62707	2.98582e-07
8.73327	2.66134e-06		13.5014	1.06997e-06		6.6429	2.98772e-07
8.75926	2.6658e-06		13.5427	1.07091e-06		6.65927	2.98976e-07
8.7862	2.66787e-06		13.5835	1.07185e-06		6.67716	2.99204e-07
8.81187	2.68264e-06		13.6238	1.07277e-06		6.69301	2.99412e-07
8.83721	2.69057e-06		13.6632	1.07468e-06		6.72603	2.99861e-07
8.86319	2.69813e-06		13.703	1.07564e-06		6.74186	3.00066e-07
8.8895	2.70385e-06		13.7424	1.0765e-06		6.75774	3.00252e-07
8.91645	2.70869e-06		13.7822	1.0773e-06		6.7787	3.00507e-07
8.94243	2.71699e-06		13.8211	1.0782e-06		6.79863	3.00748e-07
8.9697	2.72228e-06		13.8609	1.08023e-06		6.83165	3.01182e-07
8.99664	2.72728e-06		13.9022	1.08119e-06		6.84748	3.01388e-07
9.02327	2.7298e-06		13.9421	1.08219e-06		6.86335	3.01594e-07
9.0499	2.73217e-06		13.9824	1.08303e-06		6.8843	3.0187e-07
9.07524	2.76208e-06		14.0212	1.08384e-06		6.90427	3.02141e-07
9.10122	2.76583e-06		14.0606	1.08563e-06		6.93729	3.02597e-07
9.12721	2.77816e-06		14.1009	1.08654e-06		6.95312	3.02811e-07
9.15319	2.78264e-06		14.1398	1.08734e-06		6.96993	3.03046e-07
9.17982	2.78916e-06		14.1772	1.08816e-06		6.98582	3.03267e-07
9.20644	2.82052e-06		14.2175	1.08898e-06		7.00789	3.03574e-07
9.23371	2.82948e-06		14.2574	1.09078e-06		7.0409	3.04036e-07
9.2597	2.8421e-06		14.2982	1.09165e-06		7.05675	3.04261e-07
9.28504	2.84907e-06		14.339	1.09255e-06		7.0737	3.04502e-07
9.31102	2.85406e-06		14.3808	1.09344e-06		7.08958	3.04727e-07
9.33636	2.88255e-06		14.4211	1.09427e-06		7.11163	3.05044e-07
9.36267	2.89701e-06		14.4599	1.09609e-06		7.14464	3.05543e-07
9.38897	2.90043e-06		14.4993	1.09697e-06		7.16047	3.05769e-07
9.41528	2.9033e-06		14.5386	1.09797e-06		7.17766	3.06027e-07
9.44255	2.91131e-06		14.578	1.09889e-06		7.19354	3.06272e-07
9.46917	2.92647e-06		14.6174	1.09974e-06		7.21564	3.06612e-07
9.4958	2.93003e-06		14.6572	1.10166e-06		7.24866	3.07079e-07
9.52242	2.93607e-06		14.6975	1.10265e-06		7.26449	3.07312e-07
9.54873	2.939e-06		14.7378	1.10382e-06		7.28171	3.07568e-07
9.57503	2.9403e-06		14.7782	1.10472e-06		7.29758	3.07807e-07
9.60134	2.96187e-06		14.8175	1.10568e-06		7.31977	3.08152e-07
9.62764	3.004e-06		14.8554	1.10758e-06		7.35278	3.08679e-07
9.65363	3.01019e-06		14.8948	1.10846e-06		7.36861	3.08918e-07
9.67929	3.01252e-06		14.9341	1.10938e-06		7.38599	3.09191e-07
9.70528	3.01652e-06		14.9739	1.11029e-06		7.40417	3.09481e-07
9.73126	3.04916e-06		15.0138	1.11104e-06		7.42431	3.09768e-07
9.75789	3.05207e-06		15.0541	1.11291e-06		7.45733	3.103e-07
9.78387	3.05973e-06		15.0949	1.11388e-06		7.47316	3.10564e-07
9.80986	3.06272e-06		15.1352	1.1149e-06		7.49054	3.10836e-07
9.83648	3.06577e-06		15.1746	1.11559e-06		7.50642	3.11087e-07
9.86279	3.07813e-06		15.2149	1.11654e-06		7.52229	3.11356e-07
9.88877	3.08071e-06		15.2538	1.11873e-06		7.5553	3.11931e-07
9.91443	3.08443e-06		15.2941	1.11958e-06		7.57293	3.12223e-07
9.94074	3.09178e-06		15.3339	1.12043e-06		7.58881	3.12483e-07
9.96736	3.10172e-06		15.3743	1.12128e-06		7.6047	3.12744e-07
9.99399	3.12933e-06		15.4146	1.1222e-06		7.62059	3.13012e-07
10.0209	3.13688e-06		15.4544	1.12399e-06		7.6536	3.1357e-07
10.0476	3.18676e-06		15.4938	1.12494e-06		7.6695	3.13837e-07
10.0742	3.21747e-06		15.5331	1.12576e-06		7.68699	3.14128e-07
10.1011	3.21995e-06		15.573	1.12665e-06		7.70285	3.14392e-07
10.1271	3.22795e-06		15.6128	1.12749e-06		7.71873	3.14654e-07
10.1525	3.23599e-06		15.6517	1.12924e-06		7.75174	3.15205e-07
10.1781	3.24092e-06		15.692	1.13011e-06		7.76764	3.15474e-07
10.2041	3.2468e-06		15.7318	1.13104e-06		7.78349	3.15753e-07
10.2304	3.25874e-06		15.7722	1.13203e-06		7.80491	3.16115e-07
10.2567	3.26902e-06		15.811	1.13293e-06		7.82522	3.16449e-07
10.284	3.27346e-06		15.8499	1.13523e-06		7.85823	3.16981e-07
10.3109	3.27702e-06		15.8897	1.13609e-06		7.87406	3.17249e-07
10.3372	3.28114e-06		15.9291	1.13682e-06		7.89351	3.17583e-07
10.3632	3.29002e-06		15.9699	1.1377e-06		7.91148	3.17883e-07
10.3889	3.29266e-06		16.0107	1.13861e-06		7.9316	3.18231e-07
10.4142	3.29598e-06		16.0515	1.14061e-06		7.96462	3.188e-07
10.4399	3.30051e-06		16.0928	1.14149e-06		7.98045	3.19083e-07
10.4659	3.31482e-06		16.1326	1.14233e-06		7.99759	3.19396e-07
10.4925	3.32447e-06		16.1705	1.14317e-06		8.01346	3.19682e-07
10.5198	3.33649e-06		16.2094	1.14405e-06		8.02937	3.1997e-07
10.5474	3.35625e-06		16.2488	1.14603e-06		8.06239	3.20564e-07
10.574	3.37067e-06		16.2876	1.14695e-06		8.07961	3.20865e-07
10.6003	3.36804e-06		16.3275	1.14782e-06		8.09973	3.2122e-07
10.6269	3.37076e-06		16.3683	1.14868e-06		8.12006	3.21584e-07
10.6523	3.38592e-06		16.4086	1.14955e-06		8.13592	3.21868e-07
10.6776	3.38741e-06		16.4479	1.15148e-06		8.16893	3.22462e-07
10.7033	3.38666e-06		16.4878	1.15247e-06		8.18478	3.2275e-07
10.7299	3.38596e-06		16.5271	1.15347e-06		8.20114	3.23053e-07
10.7568	3.38262e-06		16.5665	1.15438e-06		8.21702	3.23357e-07
10.7835	3.38362e-06		16.6058	1.1553e-06		8.23293	3.23649e-07
10.8101	3.38572e-06		16.6447	1.15706e-06		8.26594	3.24273e-07
10.8361	3.39731e-06		16.685	1.158e-06		8.28177	3.24566e-07
10.8617	3.41314e-06		16.7268	1.15893e-06		8.29764	3.24852e-07
10.8877	3.42259e-06		16.7681	1.15977e-06		8.31353	3.25138e-07
10.9131	3.43828e-06		16.8074	1.16061e-06		8.32941	3.2543e-07
10.9387	3.44025e-06		16.8463	1.1622e-06		8.36243	3.26051e-07
10.9654	3.44626e-06		16.8866	1.16312e-06		8.37882	3.26356e-07
10.992	3.44867e-06		16.925	1.16397e-06		8.39717	3.26702e-07
11.0186	3.44869e-06		16.9639	1.16478e-06		8.41763	3.27085e-07
11.0449	3.46039e-06		17.0042	1.16564e-06		8.43813	3.27474e-07
11.0725	3.45802e-06		17.044	1.16759e-06		8.47114	3.28093e-07
11.0994	3.4626e-06		17.0863	1.16865e-06		8.48697	3.28386e-07
11.1251	3.46793e-06		17.1271	1.16951e-06		8.50556	3.28743e-07
11.1511	3.47451e-06		17.166	1.17049e-06		8.52143	3.29051e-07
11.1774	3.48441e-06		17.2053	1.17151e-06		8.53732	3.29358e-07
11.2037	3.48622e-06		17.2442	1.1733e-06		8.57033	3.29991e-07
11.23	3.48997e-06		17.2836	1.17413e-06		8.58976	3.30377e-07
11.2557	3.49485e-06		17.3219	1.17498e-06		8.61045	3.30804e-07
11.2823	3.49479e-06		17.3613	1.17597e-06		8.63227	3.31247e-07
11.3089	3.49576e-06		17.4021	1.17685e-06		8.64813	3.31561e-07
11.3355	3.50054e-06		17.4429	1.17866e-06		8.68114	3.32211e-07
11.3615	3.5037e-06		17.4832	1.17961e-06		8.69697	3.32524e-07
11.3872	3.50943e-06		17.5226	1.1805e-06		8.71508	3.32872e-07
11.4135	3.5121e-06		17.5629	1.18148e-06		8.73096	3.3318e-07
11.4392	3.52229e-06		17.6028	1.1824e-06		8.74686	3.33489e-07
11.4648	3.53544e-06		17.6421	1.18462e-06		8.77987	3.34142e-07
11.4915	3.54185e-06		17.6824	1.18556e-06		8.79571	3.34446e-07
11.5178	3.54651e-06		17.7232	1.18644e-06		8.81158	3.34756e-07
11.5447	3.54927e-06		17.7621	1.18728e-06		8.82747	3.35081e-07
11.5716	3.58956e-06		17.8014	1.18815e-06		8.84335	3.35416e-07
11.5986	3.59833e-06		17.8403	1.19011e-06		8.87637	3.36089e-07
11.6249	3.61221e-06		17.8806	1.19109e-06		8.89226	3.36406e-07
11.6512	3.61712e-06		17.921	1.192e-06		8.91002	3.36755e-07
11.6775	3.63534e-06		17.9613	1.19283e-06		8.93036	3.37168e-07
11.7029	3.66076e-06		18.0006	1.19369e-06		8.9507	3.37616e-07
11.7292	3.66986e-06		18.041	1.19556e-06		8.98371	3.38306e-07
11.7552	3.67776e-06		18.0808	1.19642e-06		8.99954	3.38639e-07
11.7814	3.68517e-06		18.1192	1.19721e-06		9.01778	3.39027e-07
11.8084	3.68416e-06		18.1571	1.19803e-06		9.03365	3.39364e-07
11.835	3.70513e-06		18.1964	1.19889e-06		9.04954	3.39694e-07
11.8613	3.71437e-06		18.2358	1.20075e-06		9.08256	3.40407e-07
11.8867	3.70614e-06		18.2761	1.20166e-06		9.09839	3.4075e-07
11.9123	3.7098e-06		18.3174	1.20258e-06		9.11575	3.41113e-07
11.939	3.71175e-06		18.3597	1.20354e-06		9.13421	3.41544e-07
11.9649	3.7122e-06		18.401	1.20452e-06		9.15484	3.41987e-07
11.9909	3.71621e-06		18.4408	1.20636e-06		9.18786	3.42703e-07
12.0169	3.71362e-06		18.4797	1.20722e-06		9.20375	3.43032e-07
12.0435	3.71522e-06		18.5185	1.20815e-06		9.22033	3.43373e-07
12.0708	3.72071e-06		18.5574	1.2091e-06		9.2411	3.43803e-07
12.0971	3.73415e-06		18.5968	1.21017e-06		9.25696	3.44119e-07
12.1231	3.73126e-06		18.6361	1.21202e-06		9.28998	3.44814e-07
12.1488	3.73186e-06		18.6774	1.21291e-06		9.30581	3.45142e-07
12.1751	3.73462e-06		18.7187	1.21387e-06		9.32417	3.45528e-07
12.2017	3.74533e-06		18.76	1.21471e-06		9.34005	3.45875e-07
12.2283	3.76378e-06		18.7984	1.21561e-06		9.35595	3.46224e-07
12.2546	3.7678e-06		18.8363	1.21743e-06		9.38896	3.46929e-07
12.2816	3.77782e-06		18.8751	1.21826e-06		9.40876	3.47358e-07
12.3085	3.78117e-06		18.9145	1.21916e-06		9.4294	3.47819e-07
12.3342	3.78589e-06		18.9534	1.22006e-06		9.44526	3.48168e-07
12.3602	3.80075e-06		18.9927	1.22071e-06		9.46115	3.48502e-07
12.3865	3.79586e-06		19.0335	1.22239e-06		9.49416	3.49226e-07
12.4121	3.79485e-06		19.0758	1.22325e-06		9.51	3.4957e-07
12.4378	3.80142e-06		19.1161	1.22422e-06		9.52588	3.49917e-07
12.4647	3.79795e-06		19.1559	1.2252e-06		9.54176	3.50258e-07
12.4917	3.79513e-06		19.1958	1.22627e-06		9.55766	3.50614e-07
12.5177	3.80406e-06		19.2351	1.22821e-06		9.59068	3.5136e-07
12.5433	3.81305e-06		19.2745	1.22923e-06		9.60657	3.51711e-07
12.5687	3.82349e-06		19.3133	1.23016e-06		9.62818	3.52197e-07
12.595	3.82012e-06		19.3537	1.23105e-06		9.64852	3.52714e-07
12.6213	3.83266e-06		19.3945	1.23198e-06		9.66886	3.53157e-07
12.6486	3.83199e-06		19.4338	1.23399e-06		9.70188	3.53866e-07
12.6755	3.83515e-06		19.4737	1.23487e-06		9.71771	3.54197e-07
12.7028	3.83434e-06		19.5135	1.23574e-06		9.73574	3.5459e-07
12.7297	3.8384e-06		19.5533	1.23682e-06		9.75161	3.54941e-07
12.7557	3.84612e-06		19.5917	1.23772e-06		9.7675	3.55283e-07
12.7807	3.84732e-06		19.6301	1.23963e-06		9.80051	3.56005e-07
12.8064	3.85183e-06		19.6714	1.24054e-06		9.81635	3.56362e-07
12.8321	3.86789e-06		19.7112	1.24141e-06		9.83222	3.56721e-07
12.858	3.87443e-06		19.7506	1.24227e-06		9.85465	3.57216e-07
12.884	3.87816e-06		19.7904	1.24317e-06		9.87054	3.57563e-07
12.9113	3.88097e-06		19.8288	1.24507e-06		9.90355	3.58304e-07
12.9385	3.88647e-06		19.8701	1.24589e-06		9.91938	3.58664e-07
12.9649	3.88968e-06		19.9094	1.24678e-06		9.93526	3.59027e-07
12.9908	3.89017e-06		19.9503	1.2476e-06		9.95785	3.59547e-07
13.0168	3.89926e-06		19.9901	1.24846e-06		9.97854	3.60031e-07
13.0428	3.90105e-06		20.0304	1.25041e-06		10.0115	3.60797e-07
13.0678	3.90767e-06		20.0708	1.25142e-06		10.0282	3.6117e-07
13.0935	3.90945e-06		20.1096	1.25238e-06		10.044	3.61532e-07
13.1201	3.90888e-06		20.149	1.25327e-06		10.0599	3.61901e-07
13.1471	3.92281e-06		20.1893	1.25413e-06		10.0818	3.62413e-07
13.1746	3.94261e-06		20.2286	1.25598e-06		10.1148	3.63163e-07
13.201	3.94943e-06		20.2685	1.25718e-06		10.1307	3.6352e-07
13.2276	3.95262e-06		20.3083	1.25819e-06		10.147	3.6389e-07
13.2545	3.95292e-06		20.3496	1.25917e-06		10.1674	3.64347e-07
13.2799	3.95922e-06		20.3904	1.2601e-06		10.1833	3.64707e-07
13.3049	3.96255e-06		20.4293	1.26209e-06		10.2163	3.65467e-07
13.3306	3.96641e-06		20.4672	1.26307e-06		10.2327	3.65844e-07
13.3575	3.97116e-06		20.506	1.26399e-06		10.2533	3.66318e-07
13.3848	3.97766e-06		20.5459	1.26499e-06		10.275	3.6682e-07
13.4117	3.98882e-06		20.5852	1.26594e-06		10.2909	3.67192e-07
13.4383	3.99474e-06		20.6251	1.26784e-06		10.3239	3.67966e-07
13.465	4.0011e-06		20.6654	1.26879e-06		10.3397	3.68328e-07
13.491	4.00824e-06		20.7067	1.26967e-06		10.3564	3.68717e-07
13.5169	4.01571e-06		20.748	1.27058e-06		10.3748	3.69147e-07
13.5416	4.03417e-06		20.7878	1.27152e-06		10.3907	3.69526e-07
13.5667	4.0395e-06		20.8267	1.27346e-06		10.4237	3.70316e-07
13.593	4.11377e-06		20.867	1.2744e-06		10.4395	3.70698e-07
13.6196	4.19298e-06		20.9069	1.2753e-06		10.4553	3.71066e-07
13.6465	4.18313e-06		20.9457	1.27621e-06		10.4712	3.71437e-07
13.6735	4.18212e-06		20.9851	1.27712e-06		10.4935	3.71938e-07
13.7011	4.19355e-06		21.0249	1.27908e-06		10.5266	3.72678e-07
13.728	4.20851e-06		21.0652	1.28013e-06		10.5424	3.73046e-07
13.754	4.22009e-06		21.1051	1.28109e-06		10.5583	3.73416e-07
13.7797	4.22132e-06		21.1459	1.28212e-06		10.5741	3.73784e-07
13.805	4.22574e-06		21.1848	1.28312e-06		10.59	3.74146e-07
13.831	4.23311e-06		21.2231	1.28507e-06		10.623	3.74916e-07
13.857	4.24428e-06		21.2625	1.28605e-06		10.6389	3.7529e-07
13.883	4.24583e-06		21.3018	1.28702e-06		10.6614	3.75831e-07
13.9099	4.24502e-06		21.3417	1.28805e-06		10.6773	3.76217e-07
13.9365	4.25772e-06		21.3825	1.28901e-06		10.6932	3.76599e-07
13.9635	4.2579e-06		21.4218	1.29098e-06		10.7262	3.77383e-07
13.9895	4.26711e-06		21.4617	1.29198e-06		10.7421	3.77759e-07
14.0158	4.27084e-06		21.5035	1.29297e-06		10.7627	3.78249e-07
14.0418	4.27367e-06		21.5443	1.2939e-06		10.7832	3.78741e-07
14.0668	4.28265e-06		21.5831	1.29487e-06		10.8037	3.79239e-07
14.0924	4.2816e-06		21.6225	1.29691e-06		10.8367	3.80037e-07
14.1188	4.27822e-06		21.6623	1.29783e-06		10.8526	3.80414e-07
14.1454	4.27813e-06		21.7021	1.29875e-06		10.8721	3.80877e-07
14.1726	4.28003e-06		21.7425	1.29978e-06		10.8903	3.81301e-07
14.1996	4.29155e-06		21.7818	1.30074e-06		10.9107	3.81785e-07
14.2269	4.29933e-06		21.8202	1.30282e-06		10.9437	3.8258e-07
14.2535	4.30248e-06		21.8615	1.30373e-06		10.9596	3.82953e-07
14.2791	4.31232e-06		21.9023	1.30486e-06		10.9773	3.83374e-07
14.3048	4.32235e-06		21.9412	1.30592e-06		10.9932	3.83753e-07
14.3301	4.33706e-06		21.9805	1.30687e-06		11.0091	3.84137e-07
14.3565	4.34923e-06		22.0194	1.30893e-06		11.0421	3.84944e-07
14.3824	4.35418e-06		22.0597	1.30996e-06		11.058	3.8533e-07
14.4087	4.35574e-06		22.0991	1.31091e-06		11.0766	3.85778e-07
14.436	4.35552e-06		22.1379	1.31186e-06		11.0924	3.86168e-07
14.4633	4.38125e-06		22.1778	1.31281e-06		11.1083	3.86564e-07
14.4906	4.39432e-06		22.2181	1.31473e-06		11.1413	3.87385e-07
14.5159	4.39636e-06		22.2589	1.31579e-06		11.1572	3.87771e-07
14.5406	4.40962e-06		22.2987	1.31687e-06		11.173	3.88162e-07
14.5669	4.41508e-06		22.3401	1.31777e-06		11.1889	3.88557e-07
14.5922	4.41457e-06		22.3799	1.31894e-06		11.2048	3.88942e-07
14.6182	4.42403e-06		22.4192	1.32109e-06		11.2378	3.8977e-07
14.6448	4.4285e-06		22.4591	1.32207e-06		11.2537	3.90172e-07
14.6718	4.42936e-06		22.4984	1.32313e-06		11.2739	3.9068e-07
14.6984	4.43225e-06		22.5373	1.32413e-06		11.2942	3.91182e-07
14.7254	4.45425e-06		22.5766	1.32509e-06		11.3144	3.91686e-07
14.752	4.45515e-06		22.6175	1.32713e-06		11.3474	3.92495e-07
14.7777	4.45632e-06		22.6573	1.3281e-06		11.3633	3.92888e-07
14.804	4.45568e-06		22.6981	1.32908e-06		11.3792	3.93294e-07
14.83	4.46883e-06		22.7379	1.33004e-06		11.3951	3.93679e-07
14.8559	4.47846e-06		22.7768	1.33101e-06		11.411	3.94055e-07
14.8826	4.48463e-06		22.8152	1.33315e-06		11.444	3.94876e-07
14.9089	4.48601e-06		22.855	1.33415e-06		11.4607	3.95299e-07
14.9355	4.48699e-06		22.8939	1.3352e-06		11.4766	3.95685e-07
14.9624	4.48745e-06		22.9337	1.33618e-06		11.4925	3.96069e-07
14.9878	4.49229e-06		22.974	1.33719e-06		11.5146	3.9661e-07
15.0138	4.49641e-06		23.0139	1.33921e-06		11.5476	3.9741e-07
15.0391	4.50116e-06		23.0537	1.34022e-06		11.5634	3.97802e-07
15.0651	4.50196e-06		23.0936	1.34123e-06		11.5793	3.982e-07
15.092	4.51039e-06		23.1339	1.3422e-06		11.5952	3.98599e-07
15.1187	4.52603e-06		23.1742	1.34313e-06		11.6111	3.99001e-07
15.1453	4.53596e-06		23.2136	1.34546e-06		11.6441	3.99827e-07
15.1716	4.54165e-06		23.2539	1.34644e-06		11.66	4.00228e-07
15.1979	4.5487e-06		23.2932	1.34742e-06		11.6759	4.00627e-07
15.2242	4.55432e-06		23.3341	1.34839e-06		11.6918	4.01025e-07
15.2495	4.55887e-06		23.3748	1.34928e-06		11.7077	4.01426e-07
15.2759	4.55983e-06		23.4132	1.35142e-06		11.7407	4.02273e-07
15.3022	4.56387e-06		23.4536	1.35233e-06		11.7565	4.02675e-07
15.3291	4.57184e-06		23.4934	1.35339e-06		11.7724	4.03079e-07
15.3564	4.58705e-06		23.5328	1.35483e-06		11.7943	4.03645e-07
15.383	4.62131e-06		23.5721	1.35612e-06		11.8102	4.04042e-07
15.409	4.62233e-06		23.6115	1.35823e-06		11.8432	4.04868e-07
15.4356	4.63299e-06		23.6523	1.35925e-06		11.8591	4.0529e-07
15.4616	4.64205e-06		23.6926	1.3603e-06		11.8805	4.05841e-07
15.4872	4.6431e-06		23.7319	1.36137e-06		11.9006	4.0634e-07
15.5126	4.66065e-06		23.7713	1.36244e-06		11.9207	4.06834e-07
15.5392	4.66926e-06		23.8097	1.36458e-06		11.9537	4.07677e-07
15.5662	4.68386e-06		23.85	1.36569e-06		11.9695	4.08074e-07
15.5928	4.68797e-06		23.8893	1.36673e-06		11.9868	4.08508e-07
15.6188	4.68507e-06		23.9292	1.36775e-06		12.0027	4.08909e-07
15.6444	4.68672e-06		23.97	1.36875e-06		12.0186	4.09307e-07
15.6704	4.69292e-06		24.0103	1.371e-06		12.0516	4.10151e-07
15.6961	4.71081e-06		24.0511	1.37207e-06		12.0693	4.10621e-07
15.7218	4.71111e-06		24.0919	1.37309e-06		12.0894	4.11142e-07
15.7481	4.71105e-06		24.1308	1.37406e-06		12.1053	4.11568e-07
15.7753	4.72989e-06		24.1706	1.37503e-06		12.1212	4.11984e-07
15.8032	4.73063e-06		24.2085	1.37723e-06		12.1542	4.12829e-07
15.8299	4.733e-06		24.2479	1.37837e-06		12.1705	4.13244e-07
15.8555	4.73324e-06		24.2872	1.3794e-06		12.1864	4.13644e-07
15.8821	4.73286e-06		24.329	1.38047e-06		12.2023	4.14044e-07
15.9078	4.73496e-06		24.3693	1.38158e-06		12.2182	4.14454e-07
15.9341	4.73197e-06		24.4087	1.38379e-06		12.2512	4.15312e-07
15.9595	4.728e-06		24.4485	1.38486e-06		12.2679	4.1575e-07
15.9855	4.72618e-06		24.4879	1.38598e-06		12.2882	4.16304e-07
16.0117	4.7296e-06		24.5267	1.38697e-06		12.3086	4.16849e-07
16.0384	4.79058e-06		24.5651	1.38803e-06		12.3245	4.17251e-07
16.0653	4.78743e-06		24.6035	1.39016e-06		12.3575	4.18093e-07
16.0916	4.79558e-06		24.6443	1.39119e-06		12.3734	4.18483e-07
16.1179	4.79651e-06		24.6856	1.39238e-06		12.3892	4.18866e-07
16.1439	4.8226e-06		24.7269	1.39341e-06		12.4051	4.19259e-07
16.1696	4.83175e-06		24.7672	1.39441e-06		12.421	4.1967e-07
16.1952	4.82957e-06		24.8061	1.39645e-06		12.454	4.20534e-07
16.2212	4.82941e-06		24.8469	1.39747e-06		12.4698	4.20951e-07
16.2475	4.83066e-06		24.8858	1.3985e-06		12.4857	4.21369e-07
16.2742	4.85152e-06		24.9246	1.39949e-06		12.5015	4.21804e-07
16.3005	4.85705e-06		24.9645	1.4006e-06		12.5234	4.22431e-07
16.3284	4.86381e-06		25.0043	1.40282e-06		12.5564	4.2331e-07
16.3553	4.87484e-06		25.0456	1.40384e-06		12.5722	4.23734e-07
16.3813	4.8779e-06		25.0864	1.40499e-06		12.5881	4.24186e-07
16.4076	4.86989e-06		25.1258	1.40608e-06		12.6107	4.24812e-07
16.4339	4.89733e-06		25.1656	1.40714e-06		12.6313	4.25365e-07
16.4599	4.9008e-06		25.2054	1.40967e-06		12.6643	4.26238e-07
16.4852	4.90078e-06		25.2438	1.41061e-06		12.6802	4.26659e-07
16.5109	4.89676e-06		25.2822	1.41168e-06		12.6961	4.27095e-07
16.5372	4.90799e-06		25.3211	1.41281e-06		12.7181	4.27693e-07
16.5642	4.90805e-06		25.3614	1.41376e-06		12.7383	4.28237e-07
16.5911	4.91033e-06		25.4017	1.41595e-06		12.7713	4.29102e-07
16.6174	4.91644e-06		25.4416	1.41697e-06		12.7871	4.29531e-07
16.644	4.91861e-06		25.4829	1.41794e-06		12.8042	4.29985e-07
16.6707	4.93064e-06		25.5237	1.41892e-06		12.8201	4.30406e-07
16.6963	4.94486e-06		25.5635	1.41991e-06		12.836	4.30824e-07
16.721	4.94586e-06		25.6033	1.4221e-06		12.869	4.31748e-07
16.747	4.94822e-06		25.6432	1.42314e-06		12.8865	4.32216e-07
16.7733	4.95442e-06		25.6825	1.42421e-06		12.9065	4.32767e-07
16.8003	4.95538e-06		25.7214	1.42534e-06		12.9268	4.33318e-07
16.8269	4.95466e-06		25.7612	1.42702e-06		12.9427	4.33733e-07
16.8545	4.96952e-06		25.8001	1.42947e-06		12.9757	4.34602e-07
16.8814	4.99782e-06		25.8404	1.43057e-06		12.9915	4.35031e-07
16.9077	5.00147e-06		25.8798	1.43163e-06		13.0077	4.35465e-07
16.9337	5.00382e-06		25.9201	1.43271e-06		13.0236	4.35885e-07
16.9584	5.02359e-06		25.9604	1.43376e-06		13.0395	4.36309e-07
16.9847	5.03332e-06		25.9998	1.43595e-06		13.0725	4.37215e-07
17.0107	5.04138e-06		26.0396	1.43708e-06		13.0884	4.37649e-07
17.037	5.04316e-06		26.0785	1.43818e-06		13.1051	4.38106e-07
17.0633	5.05107e-06		26.1173	1.43927e-06		13.1209	4.38529e-07
17.0903	5.05191e-06		26.1577	1.4404e-06		13.1368	4.38955e-07
17.1175	5.06197e-06		26.197	1.44266e-06		13.1698	4.39847e-07
17.1435	5.08531e-06		26.2369	1.44372e-06		13.1857	4.40263e-07
17.1688	5.08722e-06		26.2777	1.44478e-06		13.2015	4.40684e-07
17.1945	5.09243e-06		26.3194	1.44578e-06		13.2174	4.41103e-07
17.2199	5.09007e-06		26.3598	1.44682e-06		13.2333	4.41525e-07
17.2452	5.08156e-06		26.3986	1.44903e-06		13.2663	4.42415e-07
17.2709	5.08291e-06		26.438	1.45004e-06		13.2822	4.42845e-07
17.2981	5.09793e-06		26.4773	1.45109e-06		13.3029	4.43404e-07
17.326	5.11821e-06		26.5167	1.45215e-06		13.3233	4.43988e-07
17.3536	5.13655e-06		26.5575	1.4532e-06		13.3437	4.44544e-07
17.3806	5.13359e-06		26.5969	1.4555e-06		13.3767	4.4544e-07
17.4069	5.13679e-06		26.6367	1.45653e-06		13.3925	4.45864e-07
17.4322	5.14831e-06		26.678	1.45766e-06		13.4109	4.46354e-07
17.4576	5.14952e-06		26.7183	1.45883e-06		13.4268	4.46779e-07
17.4829	5.15307e-06		26.7572	1.45989e-06		13.4427	4.47214e-07
17.5089	5.15972e-06		26.7951	1.46203e-06		13.4757	4.48098e-07
17.5358	5.16469e-06		26.8349	1.46306e-06		13.4917	4.48534e-07
17.5634	5.17399e-06		26.8747	1.46413e-06		13.5076	4.48966e-07
17.5901	5.19444e-06		26.9136	1.46531e-06		13.5234	4.494e-07
17.6164	5.19765e-06		26.9535	1.46645e-06		13.5393	4.49824e-07
17.6433	5.19061e-06		26.9933	1.46888e-06		13.5723	4.50745e-07
17.669	5.18868e-06		27.0346	1.46997e-06		13.5887	4.51209e-07
17.694	5.18558e-06		27.0749	1.47102e-06		13.6103	4.51811e-07
17.72	5.18597e-06		27.1148	1.4721e-06		13.6262	4.52252e-07
17.7463	5.2044e-06		27.1551	1.47324e-06		13.6421	4.52674e-07
17.7726	5.21529e-06		27.1949	1.47543e-06		13.6751	4.5362e-07
17.7986	5.21376e-06		27.2352	1.47653e-06		13.6909	4.54058e-07
17.8252	5.21602e-06		27.2751	1.47762e-06		13.7068	4.54509e-07
17.8521	5.22359e-06		27.3149	1.47867e-06		13.729	4.55139e-07
17.8788	5.22739e-06		27.3547	1.47978e-06		13.7494	4.5571e-07
17.9054	5.22458e-06		27.3936	1.48211e-06		13.7825	4.56634e-07
17.9307	5.22448e-06		27.4325	1.48324e-06		13.7983	4.57057e-07
17.957	5.22873e-06		27.4718	1.48438e-06		13.8141	4.57489e-07
17.984	5.23258e-06		27.5117	1.48554e-06		13.8357	4.58069e-07
18.0106	5.23522e-06		27.551	1.48664e-06		13.8558	4.5861e-07
18.0366	5.23649e-06		27.5899	1.48895e-06		13.8888	4.59508e-07
18.0629	5.23797e-06		27.6312	1.49007e-06		13.9047	4.59953e-07
18.0892	5.24193e-06		27.6715	1.49118e-06		13.9222	4.60473e-07
18.1155	5.24334e-06		27.7109	1.49233e-06		13.9381	4.60931e-07
18.1412	5.24078e-06		27.7497	1.49344e-06		13.954	4.61392e-07
18.1678	5.24389e-06		27.7891	1.49573e-06		13.987	4.62364e-07
18.1941	5.24201e-06		27.8289	1.49687e-06		14.0046	4.62855e-07
18.2201	5.24362e-06		27.8687	1.49799e-06		14.0248	4.63408e-07
18.2461	5.24038e-06		27.9091	1.49906e-06		14.0407	4.63852e-07
18.2721	5.24326e-06		27.9504	1.50015e-06		14.0565	4.64303e-07
18.2984	5.25366e-06		27.9917	1.50249e-06		14.0896	4.65253e-07
18.324	5.25871e-06		28.0325	1.50362e-06		14.1055	4.65695e-07
18.35	5.26728e-06		28.0718	1.50474e-06		14.1243	4.66223e-07
18.3763	5.27411e-06		28.1097	1.50583e-06		14.1446	4.66809e-07
18.4036	5.287e-06		28.1496	1.50693e-06		14.165	4.67406e-07
18.4308	5.28677e-06		28.1879	1.50924e-06		14.198	4.68337e-07
18.4572	5.28226e-06		28.2273	1.51038e-06		14.2139	4.68778e-07
18.4835	5.26951e-06		28.2676	1.51152e-06		14.2318	4.69273e-07
18.5098	5.27962e-06		28.3089	1.5126e-06		14.2477	4.69705e-07
18.5358	5.29006e-06		28.3492	1.51375e-06		14.2636	4.70141e-07
18.5617	5.32371e-06		28.3891	1.5161e-06		14.2966	4.71051e-07
18.5874	5.3479e-06		28.4284	1.51724e-06		14.3124	4.7151e-07
18.6137	5.34441e-06		28.4663	1.51837e-06		14.3283	4.71974e-07
18.6407	5.34407e-06		28.5052	1.51948e-06		14.3442	4.72432e-07
18.6673	5.35819e-06		28.544	1.5206e-06		14.3601	4.72885e-07
18.6933	5.35965e-06		28.5839	1.52303e-06		14.3931	4.73839e-07
18.7192	5.35165e-06		28.6247	1.52431e-06		14.4089	4.74294e-07
18.7456	5.34769e-06		28.6665	1.5254e-06		14.4248	4.74752e-07
18.7719	5.35221e-06		28.7083	1.52651e-06		14.4467	4.75389e-07
18.7972	5.36903e-06		28.7486	1.52759e-06		14.4668	4.75969e-07
18.8232	5.38514e-06		28.7874	1.52984e-06		14.4999	4.76918e-07
18.8504	5.39966e-06		28.8268	1.53096e-06		14.5157	4.77373e-07
18.8771	5.40526e-06		28.8657	1.53212e-06		14.5332	4.77874e-07
18.9031	5.40334e-06		28.9045	1.53322e-06		14.5491	4.78336e-07
18.9294	5.40973e-06		28.9444	1.53437e-06		14.565	4.78813e-07
18.9563	5.41289e-06		28.9842	1.53693e-06		14.598	4.79755e-07
18.9829	5.42204e-06		29.0255	1.53805e-06		14.6138	4.80215e-07
19.0089	5.43468e-06		29.0658	1.53919e-06		14.6325	4.80757e-07
19.0349	5.43703e-06		29.1052	1.5403e-06		14.6484	4.81212e-07
19.0612	5.43752e-06		29.145	1.5416e-06		14.6643	4.81661e-07
19.0882	5.43913e-06		29.1844	1.54399e-06		14.6973	4.8262e-07
19.1141	5.4408e-06		29.2228	1.54511e-06		14.7131	4.83097e-07
19.1398	5.44943e-06		29.2611	1.5462e-06		14.729	4.83582e-07
19.1658	5.45483e-06		29.3	1.54731e-06		14.7448	4.8408e-07
19.1921	5.47229e-06		29.3403	1.54842e-06		14.7607	4.84548e-07
19.2184	5.46099e-06		29.3811	1.55099e-06		14.7937	4.8548e-07
19.2447	5.46672e-06		29.4215	1.55212e-06		14.8096	4.85945e-07
19.271	5.47719e-06		29.4623	1.55326e-06		14.83	4.86502e-07
19.2976	5.47765e-06		29.5031	1.55436e-06		14.8458	4.86947e-07
19.3236	5.49479e-06		29.5434	1.55547e-06		14.8617	4.87408e-07
19.3493	5.49994e-06		29.5818	1.55777e-06		14.8948	4.88373e-07
19.3749	5.50071e-06		29.6221	1.55888e-06		14.9106	4.88837e-07
19.4013	5.49785e-06		29.6614	1.56011e-06		14.9265	4.89294e-07
19.4276	5.49963e-06		29.7013	1.5618e-06		14.9487	4.89962e-07
19.4539	5.50178e-06		29.7411	1.56295e-06		14.9692	4.90567e-07
19.4814	5.49707e-06		29.7805	1.56532e-06		15.0022	4.91512e-07
19.5087	5.50376e-06		29.8213	1.56647e-06		15.0187	4.91984e-07
19.535	5.50713e-06		29.8611	1.56759e-06		15.0346	4.9246e-07
19.5613	5.50977e-06		29.9015	1.56867e-06		15.0505	4.92917e-07
19.587	5.51418e-06		29.9403	1.56981e-06		15.0724	4.93554e-07
19.613	5.5126e-06		29.9801	1.5722e-06		15.1054	4.94537e-07
19.639	5.51251e-06		30.02	1.57334e-06		15.1213	4.95025e-07
19.6649	5.52267e-06		30.0589	1.57444e-06		15.1382	4.956e-07
19.6913	5.53294e-06		30.0972	1.57563e-06		15.1541	4.96064e-07
19.7182	5.54512e-06		30.1376	1.57686e-06		15.1761	4.96695e-07
19.7455	5.55003e-06		30.1774	1.57928e-06		15.2091	4.97701e-07
19.7715	5.55491e-06		30.2177	1.58063e-06		15.2249	4.98187e-07
19.7971	5.55343e-06		30.259	1.5818e-06		15.242	4.98672e-07
19.8237	5.54848e-06		30.2998	1.58289e-06		15.2579	4.99121e-07
19.8494	5.54562e-06		30.3397	1.58399e-06		15.2799	4.99775e-07
19.8744	5.55254e-06		30.379	1.5863e-06		15.313	5.00761e-07
19.9004	5.56332e-06		30.4184	1.58739e-06		15.3289	5.01241e-07
19.9274	5.56611e-06		30.4577	1.58851e-06		15.3448	5.01709e-07
19.9546	5.56943e-06		30.4971	1.58967e-06		15.3642	5.02272e-07
19.9809	5.58964e-06		30.5369	1.59089e-06		15.3843	5.02838e-07
20.0079	5.60601e-06		30.5768	1.59342e-06		15.4174	5.03763e-07
20.0342	5.60629e-06		30.6176	1.59461e-06		15.4332	5.04263e-07
20.0608	5.60574e-06		30.6584	1.59579e-06		15.4505	5.04744e-07
20.0874	5.61394e-06		30.6982	1.59698e-06		15.4664	5.05193e-07
20.1128	5.62736e-06		30.7371	1.59816e-06		15.4822	5.05655e-07
20.1384	5.63072e-06		30.775	1.60137e-06		15.5152	5.06623e-07
20.1647	5.63498e-06		30.8148	1.60256e-06		15.5311	5.07103e-07
20.191	5.63635e-06		30.8537	1.60378e-06		15.5496	5.07655e-07
20.217	5.6433e-06		30.8925	1.60494e-06		15.5679	5.08185e-07
20.243	5.64686e-06		30.9324	1.60613e-06		15.5837	5.08629e-07
20.2693	5.65067e-06		30.9737	1.60867e-06		15.6167	5.0957e-07
20.2956	5.64662e-06		31.015	1.6101e-06		15.6326	5.1002e-07
20.3223	5.64942e-06		31.0538	1.61154e-06		15.6485	5.10469e-07
20.3489	5.65745e-06		31.0941	1.61269e-06		15.6643	5.10917e-07
20.3749	5.65869e-06		31.134	1.61384e-06		15.6802	5.11373e-07
20.4002	5.66277e-06		31.1729	1.61633e-06		15.7132	5.12355e-07
20.4255	5.66722e-06		31.2127	1.61751e-06		15.7291	5.12823e-07
20.4519	5.67056e-06		31.253	1.61874e-06		15.7504	5.13471e-07
20.4791	5.66795e-06		31.2933	1.61995e-06		15.7707	5.14067e-07
20.5057	5.65831e-06		31.3346	1.62115e-06		15.791	5.14676e-07
20.5327	5.65491e-06		31.3745	1.62364e-06		15.824	5.15618e-07
20.5596	5.65947e-06		31.4138	1.62493e-06		15.8398	5.1607e-07
20.5869	5.66262e-06		31.4532	1.62627e-06		15.8557	5.16539e-07
20.6132	5.73477e-06		31.493	1.62748e-06		15.8767	5.17151e-07
20.6385	5.81471e-06		31.5324	1.62871e-06		15.8926	5.17606e-07
20.6639	5.80521e-06		31.5712	1.63121e-06		15.9256	5.18552e-07
20.6896	5.79715e-06		31.612	1.63243e-06		15.9415	5.1904e-07
20.7155	5.79197e-06		31.6519	1.63365e-06		15.9607	5.19669e-07
20.7418	5.79468e-06		31.6912	1.63486e-06		15.9808	5.20281e-07
20.7685	5.81414e-06		31.7306	1.63604e-06		15.9967	5.20735e-07
20.7967	5.81577e-06		31.769	1.63861e-06		16.0297	5.2168e-07
20.8233	5.84972e-06		31.8088	1.63993e-06		16.0456	5.22143e-07
20.849	5.85501e-06		31.8486	1.6411e-06		16.0615	5.22625e-07
20.8746	5.85225e-06		31.889	1.64226e-06		16.0773	5.231e-07
20.8997	5.86295e-06		31.9303	1.64344e-06		16.0932	5.23567e-07
20.9253	5.86602e-06		31.9716	1.64589e-06		16.1262	5.24547e-07
20.9507	5.86964e-06		32.0124	1.6471e-06		16.1421	5.25017e-07
20.977	5.8757e-06		32.0522	1.64832e-06		16.1634	5.25632e-07
21.0042	5.87497e-06		32.0901	1.6496e-06		16.1836	5.26227e-07
21.0322	5.88561e-06		32.1299	1.65117e-06		16.2039	5.26808e-07
21.0601	5.89518e-06		32.1678	1.65371e-06		16.2369	5.27785e-07
21.0857	5.89515e-06		32.2072	1.65504e-06		16.2527	5.28255e-07
21.1114	5.9014e-06		32.247	1.65635e-06		16.2703	5.28776e-07
21.138	5.90247e-06		32.2883	1.65755e-06		16.2885	5.29293e-07
21.1634	5.89932e-06		32.3291	1.65875e-06		16.3089	5.29893e-07
21.189	5.89606e-06		32.369	1.66129e-06		16.3419	5.3092e-07
21.215	5.89367e-06		32.4083	1.66254e-06		16.3577	5.31389e-07
21.2416	5.89379e-06		32.4472	1.66385e-06		16.3754	5.31902e-07
21.2692	5.89052e-06		32.4856	1.66511e-06		16.3913	5.32362e-07
21.2959	5.89549e-06		32.5234	1.66631e-06		16.4072	5.3283e-07
21.3218	5.89769e-06		32.5628	1.66897e-06		16.4402	5.33826e-07
21.3478	5.89967e-06		32.6031	1.67017e-06		16.4561	5.34297e-07
21.3732	5.91884e-06		32.6449	1.67142e-06		16.4733	5.34818e-07
21.3988	5.92462e-06		32.6877	1.67262e-06		16.4891	5.35291e-07
21.4245	5.94024e-06		32.728	1.67382e-06		16.505	5.35782e-07
21.4505	5.94503e-06		32.7678	1.67638e-06		16.538	5.36819e-07
21.4771	5.94063e-06		32.8081	1.67759e-06		16.5539	5.37303e-07
21.5037	5.93755e-06		32.8465	1.67881e-06		16.5698	5.37802e-07
21.5307	5.94036e-06		32.8839	1.67999e-06		16.592	5.38462e-07
21.557	5.96449e-06		32.9233	1.68116e-06		16.6124	5.39048e-07
21.5846	5.95706e-06		32.9636	1.68371e-06		16.6455	5.40031e-07
21.6109	5.95745e-06		33.0054	1.68494e-06		16.6613	5.4051e-07
21.6369	5.96005e-06		33.0457	1.68622e-06		16.6772	5.40985e-07
21.6635	5.96662e-06		33.0855	1.68755e-06		16.6985	5.41603e-07
21.6895	5.95971e-06		33.1254	1.68879e-06		16.7186	5.42198e-07
21.7155	5.95814e-06		33.1647	1.69133e-06		16.7516	5.43216e-07
21.7408	5.95982e-06		33.2036	1.69253e-06		16.7674	5.43697e-07
21.7674	5.95968e-06		33.241	1.69373e-06		16.7848	5.44225e-07
21.7944	5.96204e-06		33.2804	1.69497e-06		16.8029	5.44754e-07
21.8207	5.97427e-06		33.3212	1.69626e-06		16.8232	5.45341e-07
21.8473	5.97998e-06		33.3615	1.69891e-06		16.8562	5.4633e-07
21.8733	5.97631e-06		33.4018	1.70015e-06		16.872	5.46804e-07
21.8996	5.98012e-06		33.4426	1.70144e-06		16.8895	5.47335e-07
21.9256	5.9827e-06		33.4844	1.70271e-06		16.9054	5.4783e-07
21.9512	5.98462e-06		33.5247	1.70403e-06		16.9213	5.48316e-07
21.9769	5.99288e-06		33.5631	1.70673e-06		16.9543	5.49335e-07
22.0029	5.9991e-06		33.602	1.70796e-06		16.9721	5.49879e-07
22.0295	6.0201e-06		33.6418	1.70915e-06		16.9923	5.50522e-07
22.0558	6.02633e-06		33.6812	1.71034e-06		17.0127	5.51162e-07
22.0828	6.05392e-06		33.7205	1.71148e-06		17.0285	5.51661e-07
22.1104	6.05637e-06		33.7599	1.71393e-06		17.0616	5.52623e-07
22.1373	6.06071e-06		33.8007	1.71522e-06		17.0774	5.53105e-07
22.1636	6.05103e-06		33.841	1.71651e-06		17.0939	5.53611e-07
22.1893	6.05529e-06		33.8809	1.71778e-06		17.1098	5.54089e-07
22.2153	6.08139e-06		33.9202	1.71905e-06		17.1257	5.54579e-07
22.2416	6.1075e-06		33.96	1.72178e-06		17.1587	5.55596e-07
22.2672	6.12923e-06		33.9994	1.72304e-06		17.1745	5.56075e-07
22.2932	6.12865e-06		34.0378	1.72437e-06		17.1904	5.56567e-07
22.3198	6.13265e-06		34.0766	1.72569e-06		17.2063	5.57058e-07
22.3465	6.16402e-06		34.1165	1.72699e-06		17.2222	5.57536e-07
22.3734	6.16094e-06		34.1568	1.72997e-06		17.2552	5.58523e-07
22.3991	6.15807e-06		34.1976	1.73134e-06		17.2716	5.59024e-07
22.4244	6.15768e-06		34.2389	1.73263e-06		17.29	5.59572e-07
22.4507	6.16213e-06		34.2802	1.73384e-06		17.3104	5.60186e-07
22.4764	6.17272e-06		34.321	1.73508e-06		17.3307	5.60797e-07
22.5024	6.16289e-06		34.3589	1.73768e-06		17.3637	5.61783e-07
22.5283	6.17231e-06		34.3978	1.73907e-06		17.3796	5.62263e-07
22.555	6.16388e-06		34.4366	1.74033e-06		17.3955	5.62756e-07
22.5819	6.16338e-06		34.476	1.74155e-06		17.4181	5.63461e-07
22.6085	6.16954e-06		34.5153	1.74277e-06		17.434	5.6396e-07
22.6355	6.17854e-06		34.5557	1.74548e-06		17.467	5.64999e-07
22.6615	6.18219e-06		34.5975	1.7468e-06		17.4829	5.65522e-07
22.6878	6.18515e-06		34.6392	1.74814e-06		17.5016	5.66204e-07
22.7141	6.1907e-06		34.6795	1.74946e-06		17.5218	5.66811e-07
22.7401	6.17495e-06		34.7174	1.75076e-06		17.5376	5.67284e-07
22.7664	6.19126e-06		34.7544	1.75334e-06		17.5707	5.68305e-07
22.793	6.19559e-06		34.7947	1.75462e-06		17.5865	5.68791e-07
22.8193	6.20627e-06		34.834	1.75588e-06		17.6023	5.69286e-07
22.845	6.21129e-06		34.8729	1.75712e-06		17.6182	5.6977e-07
22.871	6.20913e-06		34.9132	1.75834e-06		17.6341	5.70257e-07
22.8976	6.20717e-06		34.954	1.76095e-06		17.6671	5.7132e-07
22.9242	6.20768e-06		34.9948	1.76202e-06		17.6829	5.7179e-07
22.9502	6.20903e-06		35.0357	1.76329e-06		17.6988	5.72253e-07
22.9768	6.21407e-06		35.0755	1.76458e-06		17.7147	5.7272e-07
23.0031	6.22193e-06		35.1148	1.76584e-06		17.7306	5.73196e-07
23.0291	6.22604e-06		35.1537	1.76858e-06		17.7636	5.74242e-07
23.0548	6.22779e-06		35.1931	1.76981e-06		17.7794	5.74752e-07
23.0807	6.22492e-06		35.2324	1.77103e-06		17.7955	5.75263e-07
23.1074	6.22586e-06		35.2727	1.77223e-06		17.8114	5.75761e-07
23.1334	6.24009e-06		35.3135	1.7735e-06		17.8337	5.76474e-07
23.1597	6.23626e-06		35.3539	1.77646e-06		17.8667	5.77543e-07
23.1866	6.23389e-06		35.3947	1.77769e-06		17.8825	5.78139e-07
23.2139	6.25525e-06		35.434	1.77894e-06		17.8999	5.78714e-07
23.2415	6.25855e-06		35.4719	1.7802e-06		17.9158	5.79231e-07
23.2671	6.26147e-06		35.5108	1.78146e-06		17.9317	5.7973e-07
23.2921	6.27402e-06		35.5492	1.78413e-06		17.9647	5.80791e-07
23.3181	6.2759e-06		35.59	1.7854e-06		17.9805	5.81329e-07
23.3441	6.29092e-06		35.6303	1.78679e-06		17.9992	5.8195e-07
23.3701	6.29334e-06		35.6697	1.78804e-06		18.0175	5.82516e-07
23.3961	6.30259e-06		35.71	1.78937e-06		18.0378	5.83145e-07
23.423	6.30245e-06		35.7503	1.79207e-06		18.0709	5.84185e-07
23.45	6.30433e-06		35.7911	1.79338e-06		18.0867	5.84671e-07
23.4766	6.3076e-06		35.8295	1.79472e-06		18.1045	5.85211e-07
23.5026	6.32881e-06		35.8689	1.79601e-06		18.1204	5.85686e-07
23.5276	6.36396e-06		35.9097	1.79725e-06		18.1363	5.86178e-07
23.5526	6.36722e-06		35.951	1.79988e-06		18.1693	5.87182e-07
23.578	6.36809e-06		35.9918	1.80115e-06		18.1888	5.87807e-07
23.6043	6.38204e-06		36.0311	1.80236e-06		18.2104	5.88485e-07
23.6316	6.39036e-06		36.07	1.80361e-06		18.2262	5.88982e-07
23.6591	6.38906e-06		36.1103	1.80506e-06		18.2421	5.89486e-07
23.6874	6.395e-06		36.1492	1.8078e-06		18.2751	5.90524e-07
23.714	6.40279e-06		36.188	1.80908e-06		18.291	5.91017e-07
23.74	6.42055e-06		36.2269	1.81037e-06		18.3068	5.91539e-07
23.7653	6.42612e-06		36.2672	1.81166e-06		18.328	5.92195e-07
23.7907	6.44202e-06		36.3085	1.813e-06		18.3481	5.92816e-07
23.816	6.47323e-06		36.3484	1.81564e-06		18.3811	5.93859e-07
23.8417	6.52768e-06		36.3882	1.8169e-06		18.3969	5.9437e-07
23.8693	6.5344e-06		36.4275	1.81815e-06		18.4128	5.94881e-07
23.8972	6.5463e-06		36.4669	1.81943e-06		18.4342	5.95582e-07
23.9238	6.57058e-06		36.5058	1.82071e-06		18.4543	5.9622e-07
23.9501	6.60824e-06		36.5446	1.82348e-06		18.4873	5.9731e-07
23.9758	6.61602e-06		36.584	1.82477e-06		18.5032	5.97845e-07
24.0014	6.61834e-06		36.6253	1.82607e-06		18.5191	5.98357e-07
24.0271	6.63254e-06		36.6666	1.82732e-06		18.5385	5.98978e-07
24.0521	6.61785e-06		36.7069	1.82859e-06		18.5587	5.99638e-07
24.0781	6.63607e-06		36.7467	1.8313e-06		18.6192	6.02038e-07
24.105	6.63902e-06		36.7876	1.83261e-06		18.6351	6.02547e-07
24.133	6.70281e-06		36.8269	1.83388e-06		18.6509	6.03044e-07
24.1599	6.79625e-06		36.8658	1.83518e-06		18.6668	6.03537e-07
24.1862	6.80777e-06		36.9046	1.83654e-06		18.6827	6.04046e-07
24.2131	6.80922e-06		36.9435	1.83929e-06		18.7157	6.05111e-07
24.2388	6.81141e-06		36.9838	1.84059e-06		18.7316	6.05617e-07
24.2642	6.81488e-06		37.0241	1.84188e-06		18.754	6.06343e-07
24.2905	6.81939e-06		37.0645	1.84319e-06		18.7698	6.06867e-07
24.3164	6.81376e-06		37.1048	1.84453e-06		18.7857	6.07404e-07
24.3431	6.80611e-06		37.1442	1.84735e-06		18.8187	6.0847e-07
24.3697	6.81536e-06		37.1835	1.84875e-06		18.8345	6.08973e-07
24.396	6.81897e-06		37.2224	1.85007e-06		18.8504	6.09488e-07
24.423	6.83432e-06		37.2608	1.85137e-06		18.8726	6.10234e-07
24.4496	6.81876e-06		37.3011	1.85265e-06		18.893	6.10903e-07
24.4756	6.83714e-06		37.3404	1.85546e-06		18.926	6.12022e-07
24.5009	6.80914e-06		37.3807	1.85673e-06		18.9419	6.12536e-07
24.5269	6.81016e-06		37.4216	1.85803e-06		18.9598	6.13107e-07
24.5532	6.82064e-06		37.4633	1.85938e-06		18.9757	6.13628e-07
24.5788	6.82681e-06		37.5032	1.86079e-06		18.9916	6.14147e-07
24.6045	6.83184e-06		37.5425	1.86372e-06		19.0246	6.15316e-07
24.6305	6.83587e-06		37.5824	1.86511e-06		19.0404	6.15852e-07
24.6575	6.83856e-06		37.6222	1.86637e-06		19.0563	6.16379e-07
24.6844	6.84139e-06		37.6611	1.86761e-06		19.0783	6.1714e-07
24.711	6.84308e-06		37.6994	1.8689e-06		19.0941	6.17653e-07
24.7383	6.84512e-06		37.7383	1.87158e-06		19.1272	6.18713e-07
24.7646	6.84752e-06		37.7801	1.87286e-06		19.143	6.19206e-07
24.7906	6.86879e-06		37.8219	1.87415e-06		19.1589	6.19731e-07
24.8166	6.8595e-06		37.8622	1.87576e-06		19.1806	6.20421e-07
24.8422	6.87546e-06		37.9016	1.87737e-06		19.2006	6.21103e-07
24.8682	6.8951e-06		37.9409	1.88011e-06		19.2337	6.22212e-07
24.8939	6.93846e-06		37.9807	1.88139e-06		19.2495	6.22714e-07
24.9211	6.92686e-06		38.0181	1.88273e-06		19.2654	6.2323e-07
24.9481	6.94247e-06		38.0556	1.8841e-06		19.287	6.23954e-07
24.9747	6.98803e-06		38.0954	1.88547e-06		19.3071	6.24636e-07
25.001	7.04661e-06		38.1362	1.8882e-06		19.3401	6.25796e-07
25.0267	7.04004e-06		38.1775	1.88953e-06		19.3559	6.26321e-07
25.0514	7.03636e-06		38.2193	1.89092e-06		19.3736	6.26946e-07
25.0774	7.03146e-06		38.2606	1.89222e-06		19.3894	6.27464e-07
25.1037	7.06818e-06		38.3014	1.89353e-06		19.4053	6.28021e-07
25.1303	7.05752e-06		38.3407	1.89633e-06		19.4383	6.29158e-07
25.1569	7.04451e-06		38.3796	1.89769e-06		19.4542	6.29677e-07
25.1842	7.04196e-06		38.4175	1.899e-06		19.4729	6.30319e-07
25.2111	7.05842e-06		38.4564	1.90032e-06		19.4912	6.30912e-07
25.2371	7.16513e-06		38.4957	1.90163e-06		19.5128	6.31616e-07
25.2631	7.1205e-06		38.5356	1.90431e-06		19.5458	6.32689e-07
25.2891	7.13507e-06		38.5764	1.9056e-06		19.5616	6.33204e-07
25.3151	7.18644e-06		38.6181	1.90694e-06		19.5794	6.33801e-07
25.3417	7.20353e-06		38.6585	1.90832e-06		19.5953	6.34334e-07
25.3683	7.20352e-06		38.6973	1.90969e-06		19.6112	6.34868e-07
25.395	7.17847e-06		38.7362	1.91237e-06		19.6442	6.35955e-07
25.4219	7.18202e-06		38.7746	1.91371e-06		19.6626	6.36543e-07
25.4482	7.18236e-06		38.813	1.91513e-06		19.683	6.37201e-07
25.4739	7.18365e-06		38.8513	1.91655e-06		19.6989	6.37742e-07
25.4992	7.22978e-06		38.8912	1.91788e-06		19.7148	6.38278e-07
25.5252	7.21549e-06		38.932	1.92061e-06		19.7478	6.39371e-07
25.5509	7.19181e-06		38.9743	1.92193e-06		19.7636	6.39898e-07
25.5772	7.23988e-06		39.0155	1.92322e-06		19.7795	6.40453e-07
25.6041	7.22741e-06		39.0559	1.9246e-06		19.7954	6.40993e-07
25.631	7.24057e-06		39.0957	1.926e-06		19.8114	6.41539e-07
25.6577	7.25547e-06		39.1336	1.92898e-06		19.8444	6.42675e-07
25.6837	7.2285e-06		39.1725	1.93043e-06		19.8603	6.43205e-07
25.709	7.23602e-06		39.2113	1.93186e-06		19.8814	6.43927e-07
25.735	7.22029e-06		39.2512	1.93322e-06		19.9015	6.44609e-07
25.7603	7.23813e-06		39.2925	1.93451e-06		19.9216	6.45284e-07
25.7873	7.27062e-06		39.3333	1.9373e-06		19.9546	6.46404e-07
25.8139	7.2273e-06		39.3741	1.93864e-06		19.9705	6.46934e-07
25.8412	7.24763e-06		39.4144	1.94006e-06		19.9864	6.47457e-07
25.8688	7.22917e-06		39.4543	1.94155e-06		20.0059	6.48113e-07
25.8954	7.28788e-06		39.4922	1.94294e-06		20.0262	6.48785e-07
25.9214	7.30176e-06		39.5291	1.94591e-06		20.0592	6.49898e-07
25.947	7.27597e-06		39.5699	1.94727e-06		20.075	6.50417e-07
25.9724	7.27303e-06		39.6092	1.94862e-06		20.0924	6.50999e-07
25.998	7.31827e-06		39.6495	1.94999e-06		20.1083	6.51527e-07
26.0237	7.28693e-06		39.6899	1.95131e-06		20.1242	6.52107e-07
26.0507	7.30857e-06		39.7302	1.95438e-06		20.1572	6.53216e-07
26.0773	7.29822e-06		39.7715	1.95574e-06		20.1749	6.53805e-07
26.1039	7.33299e-06		39.8118	1.95709e-06		20.1952	6.54499e-07
26.1305	7.38984e-06		39.8507	1.95846e-06		20.2156	6.55186e-07
26.1565	7.40685e-06		39.89	1.9599e-06		20.2314	6.55727e-07
26.1828	7.4027e-06		39.9299	1.96298e-06		20.2644	6.56833e-07
26.2082	7.40926e-06		39.9702	1.96438e-06		20.2803	6.57353e-07
26.2335	7.40263e-06		40.01	1.96576e-06		20.2969	6.57919e-07
26.2595	7.41513e-06		40.0494	1.96703e-06		20.3128	6.58467e-07
26.2864	7.39711e-06		40.0897	1.96833e-06		20.3287	6.59037e-07
26.3147	7.39893e-06		40.1291	1.97106e-06		20.3617	6.60152e-07
26.3416	7.43818e-06		40.1689	1.97242e-06		20.3775	6.60676e-07
26.3679	7.44315e-06		40.2087	1.97386e-06		20.3934	6.61214e-07
26.3949	7.45865e-06		40.2486	1.97526e-06		20.4093	6.61728e-07
26.4205	7.45815e-06		40.2884	1.97666e-06		20.4252	6.62257e-07
26.4456	7.46788e-06		40.3278	1.97953e-06		20.4582	6.63368e-07
26.4706	7.46244e-06		40.3671	1.98093e-06		20.4741	6.63903e-07
26.4972	7.44664e-06		40.4065	1.98229e-06		20.4934	6.64559e-07
26.5241	7.43713e-06		40.4453	1.98363e-06		20.5139	6.65442e-07
26.5508	7.50602e-06		40.4852	1.98503e-06		20.5343	6.66208e-07
26.5774	7.49862e-06		40.5245	1.98805e-06		20.5673	6.67338e-07
26.6037	7.51448e-06		40.5648	1.98961e-06		20.5831	6.67944e-07
26.63	7.51138e-06		40.6061	1.991e-06		20.599	6.68515e-07
26.6563	7.50388e-06		40.6474	1.99239e-06		20.6149	6.69073e-07
26.681	7.47079e-06		40.6873	1.99378e-06		20.6308	6.6962e-07
26.7064	7.47216e-06		40.7261	1.99661e-06		20.6638	6.70782e-07
26.7323	7.47479e-06		40.766	1.99795e-06		20.6797	6.71312e-07
26.759	7.49288e-06		40.8058	1.9993e-06		20.6991	6.72005e-07
26.7862	7.52268e-06		40.8442	2.00064e-06		20.7194	6.72703e-07
26.8125	7.51624e-06		40.8836	2.00202e-06		20.7353	6.73282e-07
26.8398	7.49371e-06		40.9244	2.00483e-06		20.7683	6.74329e-07
26.8667	7.4866e-06		40.9652	2.00638e-06		20.7841	6.74889e-07
26.8934	7.49063e-06		41.005	2.00783e-06		20.8004	6.75458e-07
26.919	7.50357e-06		41.0448	2.00923e-06		20.8163	6.76053e-07
26.945	7.51798e-06		41.0842	2.01084e-06		20.8322	6.76631e-07
26.9713	7.52188e-06		41.1231	2.01376e-06		20.8652	6.77799e-07
26.9967	7.55888e-06		41.1629	2.01512e-06		20.884	6.78499e-07
27.0226	7.55797e-06		41.2013	2.01647e-06		20.9042	6.7928e-07
27.0502	7.56419e-06		41.2411	2.01785e-06		20.9201	6.79839e-07
27.0772	7.52864e-06		41.2819	2.01927e-06		20.9359	6.8036e-07
27.1035	7.52201e-06		41.3218	2.02223e-06		20.969	6.81514e-07
27.1301	7.50826e-06		41.3616	2.02362e-06		20.9848	6.82085e-07
27.1561	7.49856e-06		41.4014	2.02502e-06		21.0007	6.82632e-07
27.1818	7.49584e-06		41.4427	2.02642e-06		21.0224	6.83403e-07
27.2071	7.48973e-06		41.4831	2.02776e-06		21.0383	6.83986e-07
27.2325	7.48839e-06		41.5219	2.03062e-06		21.0713	6.85152e-07
27.2588	7.4897e-06		41.5623	2.03211e-06		21.0872	6.85698e-07
27.2857	7.49496e-06		41.6026	2.03362e-06		21.1069	6.86379e-07
27.3123	7.49917e-06		41.6419	2.03496e-06		21.1272	6.87078e-07
27.339	7.50533e-06		41.6813	2.03632e-06		21.1473	6.87793e-07
27.3665	7.51295e-06		41.7201	2.03916e-06		21.1804	6.8895e-07
27.3938	7.51744e-06		41.761	2.04054e-06		21.1963	6.89498e-07
27.4201	7.52156e-06		41.8008	2.04194e-06		21.2122	6.90071e-07
27.4458	7.52208e-06		41.8397	2.04332e-06		21.2321	6.90789e-07
27.4708	7.52619e-06		41.8795	2.04471e-06		21.2524	6.91545e-07
27.4965	7.53556e-06		41.9193	2.04763e-06		21.2854	6.92707e-07
27.5221	7.5409e-06		41.9601	2.04906e-06		21.3012	6.93273e-07
27.5484	7.54444e-06		41.999	2.05045e-06		21.3191	6.93918e-07
27.5757	7.5419e-06		42.0369	2.05187e-06		21.335	6.94434e-07
27.603	7.55889e-06		42.0767	2.05333e-06		21.3509	6.94976e-07
27.6302	7.56374e-06		42.1166	2.05632e-06		21.3839	6.96074e-07
27.6559	7.56779e-06		42.1574	2.05769e-06		21.3998	6.9664e-07
27.6806	7.56011e-06		42.1968	2.05908e-06		21.4171	6.97232e-07
27.7063	7.54794e-06		42.2385	2.0605e-06		21.433	6.97779e-07
27.7316	7.58843e-06		42.2798	2.0619e-06		21.4489	6.98333e-07
27.7576	7.617e-06		42.3192	2.06486e-06		21.4819	6.99485e-07
27.7839	7.62506e-06		42.3595	2.06628e-06		21.4977	7.00047e-07
27.8105	7.65034e-06		42.3979	2.0677e-06		21.5136	7.00674e-07
27.8381	7.66442e-06		42.4367	2.06912e-06		21.5362	7.01472e-07
27.8651	7.66211e-06		42.4761	2.07055e-06		21.5521	7.02053e-07
27.8917	7.64966e-06		42.5154	2.07356e-06		21.5851	7.03246e-07
27.9177	7.66325e-06		42.5558	2.07498e-06		21.6022	7.03914e-07
27.9433	7.65826e-06		42.5961	2.07639e-06		21.6181	7.04506e-07
27.9693	7.6803e-06		42.6374	2.07791e-06		21.634	7.05068e-07
27.9956	7.68135e-06		42.6767	2.07941e-06		21.6499	7.05623e-07
28.0219	7.69232e-06		42.7161	2.08253e-06		21.6829	7.06794e-07
28.0485	7.73567e-06		42.7559	2.08397e-06		21.6988	7.07322e-07
28.0752	7.72364e-06		42.7943	2.0854e-06		21.7192	7.08058e-07
28.1018	7.71626e-06		42.8332	2.08681e-06		21.7395	7.08819e-07
28.1278	7.76533e-06		42.873	2.08821e-06		21.7596	7.09515e-07
28.1541	7.75375e-06		42.9133	2.09109e-06		21.7926	7.10659e-07
28.1798	7.7529e-06		42.9541	2.09253e-06		21.8085	7.11248e-07
28.2051	7.75553e-06		42.9945	2.09393e-06		21.8261	7.11856e-07
28.2321	7.74403e-06		43.0353	2.09537e-06		21.842	7.12426e-07
28.2587	7.7852e-06		43.0766	2.09678e-06		21.8578	7.12999e-07
28.2847	7.80895e-06		43.1154	2.09968e-06		21.8909	7.14201e-07
28.3106	7.80507e-06		43.1538	2.10105e-06		21.9067	7.14796e-07
28.3369	7.78917e-06		43.1927	2.10263e-06		21.9225	7.15375e-07
28.3639	7.8084e-06		43.2325	2.10426e-06		21.9406	7.16024e-07
28.3902	7.81622e-06		43.2724	2.10572e-06		21.961	7.16752e-07
28.4165	7.82294e-06		43.3117	2.10864e-06		21.994	7.17935e-07
28.4431	7.83238e-06		43.3516	2.11004e-06		22.0098	7.18554e-07
28.4698	7.82068e-06		43.3919	2.11151e-06		22.0278	7.19198e-07
28.4967	8.06925e-06		43.4327	2.11312e-06		22.0436	7.19778e-07
28.5227	7.85781e-06		43.473	2.11454e-06		22.0595	7.20366e-07
28.548	7.85219e-06		43.5109	2.11749e-06		22.0925	7.21652e-07
28.5743	7.86314e-06		43.5503	2.11894e-06		22.1084	7.22233e-07
28.6006	7.85603e-06		43.5896	2.12042e-06		22.1258	7.22883e-07
28.6266	7.85986e-06		43.629	2.12186e-06		22.1417	7.23464e-07
28.6526	7.86407e-06		43.6688	2.12331e-06		22.1576	7.2402e-07
28.6795	7.88548e-06		43.7086	2.12628e-06		22.1906	7.25196e-07
28.7059	7.89881e-06		43.7499	2.12775e-06		22.2065	7.25772e-07
28.7322	7.90576e-06		43.7903	2.12916e-06		22.2223	7.26359e-07
28.7578	7.90151e-06		43.8316	2.13057e-06		22.2382	7.2695e-07
28.7832	7.88731e-06		43.8714	2.13199e-06		22.2603	7.27731e-07
28.8098	7.90655e-06		43.9107	2.13493e-06		22.2933	7.28934e-07
28.8355	7.90611e-06		43.9501	2.13635e-06		22.3091	7.29518e-07
28.8618	7.90207e-06		43.9894	2.1378e-06		22.325	7.30101e-07
28.8884	7.90576e-06		44.0273	2.13921e-06		22.3464	7.30938e-07
28.916	7.90457e-06		44.0677	2.14067e-06		22.3666	7.31687e-07
28.9426	7.90076e-06		44.107	2.14372e-06		22.3996	7.32926e-07
28.9683	7.89915e-06		44.1478	2.14517e-06		22.4154	7.33579e-07
28.9939	7.89829e-06		44.1886	2.14657e-06		22.4329	7.34263e-07
29.0209	7.89355e-06		44.229	2.14797e-06		22.451	7.34951e-07
29.0465	7.90371e-06		44.2693	2.1494e-06		22.4713	7.35877e-07
29.0725	7.90376e-06		44.3081	2.15243e-06		22.5043	7.37087e-07
29.0988	7.96279e-06		44.3465	2.15389e-06		22.5201	7.37699e-07
29.1255	7.96539e-06		44.3854	2.15537e-06		22.5376	7.38377e-07
29.1534	7.96868e-06		44.4247	2.15679e-06		22.5535	7.38981e-07
29.1797	8.02793e-06		44.4641	2.15818e-06		22.5694	7.39592e-07
29.2053	8.01457e-06		44.5044	2.16108e-06		22.6024	7.40857e-07
29.2313	8.05086e-06		44.5457	2.16251e-06		22.6183	7.41474e-07
29.257	8.07935e-06		44.5865	2.16398e-06		22.6405	7.4234e-07
29.2826	8.06818e-06		44.6273	2.16539e-06		22.6609	7.43137e-07
29.3086	7.99852e-06		44.6672	2.16677e-06		22.6768	7.43724e-07
29.3346	7.99514e-06		44.7065	2.1698e-06		22.7098	7.45018e-07
29.3612	8.00236e-06		44.7473	2.17142e-06		22.7256	7.45651e-07
29.3888	8.02455e-06		44.7867	2.17261e-06		22.7424	7.46347e-07
29.4151	8.02612e-06		44.8251	2.17403e-06		22.7583	7.4694e-07
29.4408	8.13004e-06		44.8654	2.17544e-06		22.7741	7.47546e-07
29.4674	8.17441e-06		44.9047	2.17845e-06		22.8072	7.48798e-07
29.4944	8.07773e-06		44.9455	2.17988e-06		22.823	7.49377e-07
29.5207	8.03963e-06		44.9849	2.18134e-06		22.8405	7.50021e-07
29.547	8.03627e-06		45.0243	2.1828e-06		22.8564	7.50614e-07
29.5739	8.11854e-06		45.0636	2.18424e-06		22.8723	7.51238e-07
29.6005	8.11453e-06		45.1025	2.18729e-06		22.9053	7.52543e-07
29.6265	8.29259e-06		45.1418	2.18873e-06		22.9211	7.53142e-07
29.6516	8.24953e-06		45.1812	2.19025e-06		22.937	7.53735e-07
29.6772	8.31932e-06		45.221	2.19169e-06		22.9529	7.54326e-07
29.7035	8.35333e-06		45.2618	2.19307e-06		22.9734	7.55117e-07
29.7305	8.35919e-06		45.3021	2.19619e-06		23.0064	7.56396e-07
29.7565	8.36269e-06		45.3415	2.19769e-06		23.0223	7.57007e-07
29.7831	8.36886e-06		45.3818	2.1991e-06		23.0381	7.57579e-07
29.8097	8.37151e-06		45.4226	2.20053e-06		23.0585	7.5833e-07
29.8357	8.34578e-06		45.463	2.20199e-06		23.0783	7.59071e-07
29.8607	8.33878e-06		45.5018	2.20509e-06		23.1113	7.60313e-07
29.8873	8.34063e-06		45.5417	2.20653e-06		23.1271	7.60878e-07
29.9133	8.34899e-06		45.581	2.20795e-06		23.1434	7.61481e-07
29.9393	8.34447e-06		45.6208	2.20938e-06		23.1592	7.62047e-07
29.9659	8.33744e-06		45.6602	2.21083e-06		23.1808	7.62804e-07
29.9932	8.33938e-06		45.7	2.21385e-06		23.2138	7.6405e-07
30.0202	8.344e-06		45.7404	2.2153e-06		23.2296	7.64631e-07
30.0468	8.36989e-06		45.7802	2.2167e-06		23.2461	7.65262e-07
30.0734	8.37286e-06		45.8205	2.2181e-06		23.2619	7.65976e-07
30.0991	8.37439e-06		45.8599	2.21966e-06		23.2836	7.67e-07
30.1254	8.3777e-06		45.8997	2.22282e-06		23.3166	7.68222e-07
30.1504	8.3921e-06		45.94	2.22429e-06		23.3325	7.68814e-07
30.1764	8.40316e-06		45.9789	2.22575e-06		23.349	7.69456e-07
30.203	8.42541e-06		46.0173	2.2272e-06		23.3649	7.7008e-07
30.2299	8.51193e-06		46.0576	2.22868e-06		23.3866	7.70881e-07
30.2569	8.51518e-06		46.0975	2.23179e-06		23.4196	7.72138e-07
30.2829	8.51087e-06		46.1373	2.2333e-06		23.4355	7.72747e-07
30.3085	8.54924e-06		46.1766	2.23483e-06		23.4514	7.73343e-07
30.3352	8.59445e-06		46.2184	2.23627e-06		23.47	7.74055e-07
30.3608	8.60477e-06		46.2597	2.23771e-06		23.4901	7.74795e-07
30.3865	8.60695e-06		46.2986	2.24081e-06		23.5231	7.76016e-07
30.4122	8.61715e-06		46.3384	2.24225e-06		23.5389	7.76618e-07
30.4391	8.61102e-06		46.3783	2.24376e-06		23.5555	7.77231e-07
30.4657	8.60381e-06		46.4176	2.24523e-06		23.5714	7.77823e-07
30.4923	8.59446e-06		46.4574	2.24668e-06		23.5934	7.78613e-07
30.5193	8.60498e-06		46.4963	2.24973e-06		23.6264	7.79833e-07
30.5459	8.62534e-06		46.5366	2.25119e-06		23.6423	7.80403e-07
30.5719	8.65138e-06		46.5769	2.25267e-06		23.6592	7.81014e-07
30.5982	8.65611e-06		46.6173	2.25414e-06		23.6772	7.81715e-07
30.6245	8.60353e-06		46.6561	2.25564e-06		23.6931	7.82334e-07
30.6505	8.60781e-06		46.695	2.25875e-06		23.7261	7.83622e-07
30.6778	8.65162e-06		46.7349	2.26027e-06		23.7419	7.84193e-07
30.7041	8.65214e-06		46.7737	2.2618e-06		23.7578	7.84847e-07
30.7297	8.65193e-06		46.8135	2.26327e-06		23.7737	7.85471e-07
30.7554	8.64808e-06		46.8544	2.26474e-06		23.7942	7.86264e-07
30.7824	8.63891e-06		46.8937	2.26785e-06		23.8272	7.87601e-07
30.808	8.62395e-06		46.9335	2.26935e-06		23.843	7.88241e-07
30.8334	8.61293e-06		46.9734	2.27084e-06		23.8589	7.88892e-07
30.8597	8.6083e-06		47.0132	2.27235e-06		23.8793	7.89716e-07
30.886	8.63569e-06		47.0536	2.27387e-06		23.8991	7.90502e-07
30.9123	8.63376e-06		47.0929	2.27749e-06		23.9321	7.91763e-07
30.9379	8.64168e-06		47.1327	2.27897e-06		23.9479	7.92368e-07
30.9639	8.64672e-06		47.1735	2.28049e-06		23.9643	7.92957e-07
30.9902	8.64099e-06		47.2139	2.28197e-06		23.9802	7.93558e-07
31.0169	8.63268e-06		47.2537	2.28346e-06		24.0019	7.9437e-07
31.0441	8.62977e-06		47.2931	2.28659e-06		24.0349	7.95665e-07
31.0707	8.63018e-06		47.3329	2.2881e-06		24.0508	7.96309e-07
31.0977	8.63963e-06		47.3723	2.28957e-06		24.0673	7.96932e-07
31.1246	8.66533e-06		47.4116	2.29111e-06		24.0831	7.97533e-07
31.1506	8.66769e-06		47.451	2.29267e-06		24.1049	7.98394e-07
31.1763	8.66754e-06		47.4898	2.29582e-06		24.138	7.99658e-07
31.2023	8.66564e-06		47.5311	2.29734e-06		24.1538	8.00249e-07
31.2282	8.66895e-06		47.5724	2.29886e-06		24.1698	8.00889e-07
31.2542	8.66825e-06		47.6113	2.30042e-06		24.1901	8.01681e-07
31.2809	8.6913e-06		47.6501	2.30208e-06		24.21	8.02467e-07
31.3078	8.70403e-06		47.6895	2.30522e-06		24.243	8.03734e-07
31.3338	8.71477e-06		47.7293	2.30677e-06		24.2588	8.04327e-07
31.3604	8.71426e-06		47.7687	2.30831e-06		24.2754	8.04969e-07
31.3861	8.71025e-06		47.809	2.30984e-06		24.2913	8.056e-07
31.4114	8.72599e-06		47.8498	2.31131e-06		24.3075	8.06263e-07
31.4377	8.73266e-06		47.8911	2.31464e-06		24.3405	8.07568e-07
31.4631	8.73843e-06		47.9329	2.31615e-06		24.357	8.0825e-07
31.4891	8.71121e-06		47.9718	2.31773e-06		24.377	8.09004e-07
31.516	8.69164e-06		48.0092	2.31929e-06		24.3971	8.09785e-07
31.5439	8.69085e-06		48.0485	2.32077e-06		24.4129	8.10412e-07
31.5712	8.68719e-06		48.0869	2.32435e-06		24.4459	8.11738e-07
31.5978	8.69772e-06		48.1263	2.32586e-06		24.4618	8.12353e-07
31.6235	8.78442e-06		48.1666	2.32744e-06		24.4776	8.12981e-07
31.6501	8.77669e-06		48.2079	2.32924e-06		24.4935	8.13562e-07
31.6758	8.77509e-06		48.2487	2.3308e-06		24.5094	8.14197e-07
31.7014	8.77564e-06		48.289	2.33401e-06		24.5424	8.15514e-07
31.7271	8.77548e-06		48.3279	2.33549e-06		24.5582	8.16187e-07
31.754	8.77053e-06		48.3653	2.33703e-06		24.5741	8.16844e-07
31.781	8.76835e-06		48.4037	2.33859e-06		24.59	8.17479e-07
31.807	8.82175e-06		48.443	2.34016e-06		24.6059	8.18122e-07
31.8333	8.83358e-06		48.4824	2.34341e-06		24.6389	8.19429e-07
31.8589	8.82345e-06		48.5237	2.34502e-06		24.6547	8.20079e-07
31.8852	8.8241e-06		48.5659	2.34647e-06		24.6719	8.20787e-07
31.9109	8.83791e-06		48.6082	2.34807e-06		24.6878	8.21418e-07
31.9362	8.85825e-06		48.6485	2.34983e-06		24.7094	8.22287e-07
31.9626	8.85483e-06		48.6874	2.35309e-06		24.7425	8.23655e-07
31.9888	8.85322e-06		48.7258	2.35467e-06		24.7583	8.2428e-07
32.0158	8.85567e-06		48.7637	2.35617e-06		24.7748	8.24948e-07
32.0424	8.86121e-06		48.802	2.35767e-06		24.7907	8.25607e-07
32.0694	8.86532e-06		48.8419	2.35916e-06		24.8125	8.26469e-07
32.0966	8.87053e-06		48.8832	2.36239e-06		24.8455	8.27794e-07
32.1226	8.86738e-06		48.925	2.36412e-06		24.8613	8.28411e-07
32.1486	8.86667e-06		48.9658	2.36581e-06		24.878	8.29129e-07
32.1746	8.86859e-06		49.0066	2.3674e-06		24.8939	8.29745e-07
32.2009	8.86459e-06		49.0459	2.36898e-06		24.9157	8.30672e-07
32.2272	8.86736e-06		49.0833	2.37226e-06		24.9488	8.32009e-07
32.2529	8.86388e-06		49.1222	2.37383e-06		24.9646	8.32649e-07
32.2788	8.84507e-06		49.1606	2.37542e-06		24.9815	8.3353e-07
32.3058	8.84866e-06		49.1999	2.37694e-06		24.9974	8.34391e-07
32.3324	9.02798e-06		49.2407	2.37849e-06		25.0193	8.35468e-07
32.3587	9.0267e-06		49.2811	2.38175e-06		25.0523	8.36796e-07
32.3847	9.02587e-06		49.3224	2.38331e-06		25.0681	8.37465e-07
32.4113	9.02821e-06		49.3641	2.38491e-06		25.0851	8.38136e-07
32.4373	9.0472e-06		49.4049	2.38645e-06		25.101	8.38773e-07
32.463	9.07897e-06		49.4438	2.38796e-06		25.123	8.39648e-07
32.4886	9.07853e-06		49.4807	2.39114e-06		25.156	8.40999e-07
32.5143	9.07589e-06		49.5206	2.39264e-06		25.1718	8.41659e-07
32.5409	9.08081e-06		49.5604	2.39417e-06		25.1891	8.42368e-07
32.5682	9.08059e-06		49.6003	2.39585e-06		25.2049	8.42984e-07
32.5945	9.12663e-06		49.6411	2.39746e-06		25.2271	8.43841e-07
32.6221	9.11594e-06		49.6799	2.4007e-06		25.2601	8.45242e-07
32.6491	9.13178e-06		49.7212	2.4023e-06		25.2759	8.4589e-07
32.675	9.13689e-06		49.7615	2.40382e-06		25.2933	8.46589e-07
32.701	9.13325e-06		49.8019	2.40535e-06		25.3092	8.47247e-07
32.7264	9.14152e-06		49.8407	2.40687e-06		25.3251	8.47912e-07
32.753	9.14104e-06		49.8791	2.41014e-06		25.3581	8.49258e-07
32.7786	9.15965e-06		49.919	2.41165e-06		25.3739	8.49888e-07
32.8049	9.16706e-06		49.9573	2.4132e-06		25.3903	8.50525e-07
32.8316	9.16154e-06		49.9962	2.41494e-06		25.4101	8.51289e-07
32.8585	9.15391e-06		50.0365	2.41656e-06		25.426	8.51909e-07
32.8855	9.16604e-06		50.0773	2.41985e-06		25.459	8.53211e-07
32.9108	9.17164e-06		50.1186	2.42153e-06		25.4748	8.53886e-07
32.9362	9.16938e-06		50.159	2.4231e-06		25.4906	8.54547e-07
32.9625	9.16602e-06		50.1993	2.42459e-06		25.5065	8.55219e-07
32.9881	9.17212e-06		50.2391	2.42611e-06		25.5224	8.55878e-07
33.0141	9.18102e-06		50.278	2.42922e-06		25.5554	8.57146e-07
33.0401	9.18641e-06		50.3173	2.43075e-06		25.5712	8.57755e-07
33.0667	9.19617e-06		50.3572	2.43231e-06		25.5871	8.58413e-07
33.094	9.19466e-06		50.397	2.4339e-06		25.6089	8.59287e-07
33.1206	9.19807e-06		50.4368	2.43557e-06		25.6288	8.60114e-07
33.1472	9.20181e-06		50.4772	2.43885e-06		25.6618	8.61461e-07
33.1735	9.19744e-06		50.5175	2.44041e-06		25.6776	8.62095e-07
33.1992	9.20451e-06		50.5573	2.44192e-06		25.6935	8.62778e-07
33.2252	9.20061e-06		50.5977	2.44344e-06		25.7145	8.63664e-07
33.2512	9.20136e-06		50.6356	2.445e-06		25.7345	8.64514e-07
33.2775	9.23972e-06		50.6744	2.4483e-06		25.7675	8.66021e-07
33.3041	9.32161e-06		50.7143	2.44987e-06		25.7833	8.66707e-07
33.3304	9.33201e-06		50.7536	2.45145e-06		25.8002	8.67424e-07
33.3574	9.32609e-06		50.7925	2.45306e-06		25.8161	8.68128e-07
33.384	9.3298e-06		50.8338	2.4547e-06		25.8382	8.69116e-07
33.4106	9.34501e-06		50.8746	2.45814e-06		25.8712	8.70464e-07
33.4359	9.34776e-06		50.9154	2.45988e-06		25.8871	8.71117e-07
33.4619	9.34743e-06		50.9547	2.46148e-06		25.9031	8.71787e-07
33.4882	9.34183e-06		50.9946	2.46307e-06		25.9221	8.72589e-07
33.5145	9.33845e-06		51.0339	2.46465e-06		25.9422	8.73454e-07
33.5405	9.34643e-06		51.0733	2.468e-06		25.9752	8.74854e-07
33.5665	9.34043e-06		51.1136	2.46958e-06		25.991	8.75516e-07
33.5928	9.34833e-06		51.1534	2.47121e-06		26.0083	8.76244e-07
33.6198	9.3535e-06		51.1942	2.47276e-06		26.0241	8.76921e-07
33.6457	9.36644e-06		51.2341	2.47432e-06		26.04	8.7758e-07
33.6724	9.37609e-06		51.2734	2.47768e-06		26.073	8.79007e-07
33.6993	9.36864e-06		51.3128	2.47922e-06		26.0889	8.79701e-07
33.7259	9.42029e-06		51.3517	2.48079e-06		26.1057	8.80391e-07
33.7526	9.43835e-06		51.391	2.48234e-06		26.1215	8.81055e-07
33.7789	9.43289e-06		51.4304	2.48393e-06		26.1434	8.82015e-07
33.8042	9.45379e-06		51.4697	2.48713e-06		26.1764	8.8349e-07
33.8305	9.44507e-06		51.511	2.48871e-06		26.1922	8.84153e-07
33.8568	9.43248e-06		51.5513	2.49029e-06		26.2088	8.84836e-07
33.8828	9.42222e-06		51.5907	2.49186e-06		26.2246	8.85535e-07
33.9088	9.49771e-06		51.6296	2.49354e-06		26.2405	8.86212e-07
33.9354	9.51195e-06		51.6684	2.49694e-06		26.2735	8.87637e-07
33.9617	9.50618e-06		51.7087	2.49883e-06		26.2894	8.88299e-07
33.9877	9.52704e-06		51.7481	2.50063e-06		26.3053	8.88977e-07
34.0137	9.52918e-06		51.7884	2.5022e-06		26.3211	8.89659e-07
34.0397	9.52389e-06		51.8297	2.50377e-06		26.3423	8.90628e-07
34.066	9.53195e-06		51.8705	2.50707e-06		26.3754	8.92118e-07
34.0913	9.53712e-06		51.9118	2.50869e-06		26.3912	8.92867e-07
34.1173	9.53867e-06		51.9512	2.51025e-06		26.408	8.93664e-07
34.1436	9.5531e-06		51.9896	2.51183e-06		26.4239	8.94401e-07
34.1709	9.59043e-06		52.0294	2.51341e-06		26.4399	8.95247e-07
34.1985	9.58665e-06		52.0678	2.51669e-06		26.4729	8.97746e-07
34.2248	9.60026e-06		52.1071	2.51833e-06		26.4888	8.98735e-07
34.2508	9.61454e-06		52.147	2.51998e-06		26.5096	8.99616e-07
34.2777	9.6104e-06		52.1878	2.52158e-06		26.5296	9.00485e-07
34.3034	9.61872e-06		52.2286	2.52314e-06		26.5496	9.0135e-07
34.329	9.59136e-06		52.2679	2.52647e-06		26.5826	9.02751e-07
34.355	9.59452e-06		52.3073	2.52808e-06		26.5985	9.03463e-07
34.3817	9.56246e-06		52.3462	2.52979e-06		26.6171	9.04255e-07
34.4086	9.55194e-06		52.3855	2.53143e-06		26.6351	9.05007e-07
34.4349	9.62188e-06		52.4244	2.53301e-06		26.6553	9.0587e-07
34.4612	9.62574e-06		52.4642	2.53628e-06		26.6883	9.07464e-07
34.4872	9.62149e-06		52.504	2.53789e-06		26.7041	9.08166e-07
34.5132	9.65341e-06		52.5458	2.53955e-06		26.7214	9.08966e-07
34.5395	9.84138e-06		52.5876	2.54116e-06		26.7373	9.09708e-07
34.5645	9.82715e-06		52.6279	2.54276e-06		26.7532	9.10381e-07
34.5905	9.82603e-06		52.6673	2.54613e-06		26.7862	9.11931e-07
34.6171	9.82201e-06		52.7071	2.54775e-06		26.8021	9.12671e-07
34.6441	9.80598e-06		52.746	2.54933e-06		26.8239	9.13671e-07
34.6704	9.80036e-06		52.7848	2.55091e-06		26.8441	9.14523e-07
34.6967	9.79878e-06		52.8237	2.55253e-06		26.86	9.15186e-07
34.7239	9.81012e-06		52.8635	2.55605e-06		26.893	9.16628e-07
34.7506	9.81369e-06		52.9034	2.55779e-06		26.9088	9.17288e-07
34.7769	9.91573e-06		52.9432	2.55945e-06		26.9261	9.18038e-07
34.8032	9.96679e-06		52.984	2.56106e-06		26.942	9.18768e-07
34.8298	9.96973e-06		53.0244	2.56269e-06		26.9579	9.19435e-07
34.8561	9.97444e-06		53.0637	2.56626e-06		26.9909	9.20847e-07
34.8818	1.00375e-05		53.1031	2.56786e-06		27.0067	9.21532e-07
34.9074	9.97474e-06		53.141	2.56945e-06		27.0226	9.22233e-07
34.9341	9.93051e-06		53.1793	2.57123e-06		27.0385	9.22891e-07
34.96	9.88636e-06		53.2197	2.57276e-06		27.0544	9.23572e-07
34.9863	9.84383e-06		53.26	2.57608e-06		27.0874	9.25022e-07
35.0127	9.8456e-06		53.3008	2.57769e-06		27.1033	9.25773e-07
35.0389	9.84741e-06		53.3416	2.5793e-06		27.1236	9.26829e-07
35.0653	9.84838e-06		53.3824	2.58094e-06		27.1436	9.27695e-07
35.0909	9.89936e-06		53.4227	2.58254e-06		27.1636	9.28547e-07
35.1166	9.91015e-06		53.4621	2.58586e-06		27.1966	9.30019e-07
35.1422	9.91049e-06		53.5019	2.58744e-06		27.2124	9.30679e-07
35.1686	9.92948e-06		53.5413	2.589e-06		27.2294	9.31451e-07
35.1955	9.92506e-06		53.5806	2.59055e-06		27.2453	9.32167e-07
35.2225	9.886e-06		53.6195	2.59214e-06		27.2612	9.32875e-07
35.25	9.88955e-06		53.6584	2.5955e-06		27.2942	9.34369e-07
35.2763	9.88678e-06		53.7001	2.59705e-06		27.3115	9.3516e-07
35.3023	9.88607e-06		53.7409	2.59859e-06		27.3273	9.35856e-07
35.3286	9.85496e-06		53.7813	2.60016e-06		27.3432	9.36539e-07
35.3543	9.84526e-06		53.8211	2.60175e-06		27.3591	9.37259e-07
35.3803	9.84233e-06		53.8605	2.60499e-06		27.3921	9.3871e-07
35.4063	9.82801e-06		53.9003	2.60658e-06		27.4079	9.39409e-07
35.4323	9.79696e-06		53.9382	2.60822e-06		27.4266	9.40196e-07
35.4592	9.78192e-06		53.9756	2.60991e-06		27.4425	9.40871e-07
35.4861	9.77306e-06		54.0155	2.61149e-06		27.4584	9.41571e-07
35.5131	9.7682e-06		54.0562	2.61497e-06		27.4914	9.42971e-07
35.5388	9.76626e-06		54.0966	2.6167e-06		27.509	9.43756e-07
35.5644	9.77053e-06		54.1379	2.61836e-06		27.5292	9.44676e-07
35.5907	9.7856e-06		54.1801	2.62014e-06		27.5495	9.45559e-07
35.6164	9.79474e-06		54.2205	2.62175e-06		27.5654	9.4627e-07
35.6427	9.79515e-06		54.2598	2.62501e-06		27.5984	9.47798e-07
35.669	9.8955e-06		54.2982	2.62663e-06		27.6142	9.48506e-07
35.6953	9.96596e-06		54.3371	2.6282e-06		27.63	9.49216e-07
35.7222	9.96467e-06		54.3759	2.62987e-06		27.6459	9.49897e-07
35.7486	9.96676e-06		54.4158	2.63152e-06		27.6618	9.50632e-07
35.7749	9.96597e-06		54.4556	2.63486e-06		27.6948	9.52084e-07
35.8008	9.96159e-06		54.4964	2.63646e-06		27.7106	9.52758e-07
35.8271	9.96064e-06		54.5377	2.6381e-06		27.7265	9.53452e-07
35.8541	9.96493e-06		54.578	2.63974e-06		27.7482	9.54413e-07
35.8804	9.96443e-06		54.6174	2.64153e-06		27.7681	9.55327e-07
35.907	9.95837e-06		54.6548	2.64512e-06		27.8011	9.56774e-07
35.9337	9.96648e-06		54.6942	2.64673e-06		27.817	9.5745e-07
35.9593	9.99369e-06		54.733	2.64835e-06		27.8329	9.58131e-07
35.9853	9.97339e-06		54.7719	2.65003e-06		27.8539	9.5906e-07
36.0113	9.95009e-06		54.8122	2.65175e-06		27.8739	9.5997e-07
36.0379	9.94978e-06		54.853	2.65524e-06		27.9069	9.61538e-07
36.0636	9.94926e-06		54.8943	2.6569e-06		27.9228	9.62234e-07
36.0892	9.95278e-06		54.9351	2.6585e-06		27.9398	9.62992e-07
36.1162	1.0004e-05		54.9745	2.66019e-06		27.9556	9.63704e-07
36.1425	1.00716e-05		55.0138	2.66195e-06		27.9715	9.64419e-07
36.1685	1.01194e-05		55.0527	2.66549e-06		28.0045	9.65936e-07
36.1941	1.01408e-05		55.093	2.66713e-06		28.0216	9.66733e-07
36.2201	1.01584e-05		55.1324	2.66872e-06		28.0416	9.67675e-07
36.2467	1.01754e-05		55.1732	2.67049e-06		28.0617	9.68634e-07
36.2727	1.02376e-05		55.214	2.67235e-06		28.082	9.69992e-07
36.3	1.02234e-05		55.2538	2.67576e-06		28.115	9.7186e-07
36.3266	1.02181e-05		55.2932	2.67751e-06		28.1309	9.72628e-07
36.3536	1.02162e-05		55.3325	2.67921e-06		28.1468	9.734e-07
36.3805	1.02137e-05		55.3724	2.68089e-06		28.1662	9.74622e-07
36.4068	1.02037e-05		55.4107	2.68259e-06		28.182	9.75486e-07
36.4318	1.02071e-05		55.4491	2.68592e-06		28.215	9.77041e-07
36.4575	1.02161e-05		55.489	2.68754e-06		28.2309	9.77828e-07
36.4835	1.02272e-05		55.5303	2.68921e-06		28.2506	9.78761e-07
36.5098	1.02438e-05		55.5706	2.69085e-06		28.2665	9.79483e-07
36.5361	1.02668e-05		55.6104	2.69248e-06		28.2824	9.80218e-07
36.5634	1.02826e-05		55.6498	2.69603e-06		28.3154	9.81791e-07
36.5903	1.02745e-05		55.6896	2.69772e-06		28.3312	9.82573e-07
36.6166	1.02783e-05		55.7289	2.69938e-06		28.3471	9.83358e-07
36.6426	1.02813e-05		55.7693	2.70102e-06		28.3688	9.84432e-07
36.6676	1.02955e-05		55.8096	2.70258e-06		28.389	9.85407e-07
36.6936	1.02947e-05		55.8499	2.70593e-06		28.422	9.87026e-07
36.7193	1.03033e-05		55.8912	2.70756e-06		28.4378	9.8775e-07
36.7456	1.03075e-05		55.9306	2.70919e-06		28.4537	9.88465e-07
36.7722	1.02993e-05		55.9694	2.71086e-06		28.477	9.89484e-07
36.7991	1.03432e-05		56.0093	2.71254e-06		28.4969	9.90416e-07
36.8271	1.03722e-05		56.0481	2.71606e-06		28.5299	9.9192e-07
36.8537	1.03777e-05		56.0875	2.71771e-06		28.5458	9.92641e-07
36.8797	1.03599e-05		56.1273	2.71938e-06		28.5627	9.9343e-07
36.906	1.03527e-05		56.1672	2.72105e-06		28.5785	9.94172e-07
36.9313	1.03508e-05		56.2075	2.72269e-06		28.6005	9.95181e-07
36.957	1.03687e-05		56.2464	2.72615e-06		28.6335	9.96701e-07
36.9826	1.03728e-05		56.2862	2.72777e-06		28.6495	9.97461e-07
37.0093	1.03784e-05		56.3255	2.7294e-06		28.6653	9.98206e-07
37.0362	1.03752e-05		56.3649	2.73111e-06		28.6845	9.99104e-07
37.0628	1.03853e-05		56.4047	2.73279e-06		28.7047	1.00003e-06
37.0891	1.03779e-05		56.4441	2.73642e-06		28.7377	1.0016e-06
37.1155	1.04316e-05		56.4849	2.73807e-06		28.7536	1.00237e-06
37.1414	1.04601e-05		56.5257	2.73979e-06		28.7718	1.00329e-06
37.1671	1.04443e-05		56.5665	2.7416e-06		28.7877	1.00404e-06
37.1924	1.04309e-05		56.6064	2.74339e-06		28.8036	1.00481e-06
37.2181	1.04292e-05		56.6457	2.74692e-06		28.8366	1.00633e-06
37.2447	1.0418e-05		56.6855	2.74854e-06		28.8524	1.0071e-06
37.2714	1.0418e-05		56.7249	2.75018e-06		28.8683	1.00787e-06
37.298	1.04149e-05		56.7638	2.75196e-06		28.8888	1.00889e-06
37.3249	1.04383e-05		56.8036	2.75368e-06		28.9088	1.0098e-06
37.3525	1.04791e-05		56.8439	2.75722e-06		28.9418	1.01147e-06
37.3791	1.05016e-05		56.8857	2.75888e-06		28.9576	1.0122e-06
37.4045	1.04808e-05		56.9241	2.76055e-06		28.9735	1.01296e-06
37.4301	1.04611e-05		56.9634	2.76241e-06		28.9943	1.01387e-06
37.4561	1.05266e-05		57.0038	2.76411e-06		29.0143	1.01474e-06
37.4828	1.05069e-05		57.0431	2.76757e-06		29.0473	1.01626e-06
37.5087	1.05276e-05		57.0829	2.76923e-06		29.0632	1.017e-06
37.5347	1.05422e-05		57.1218	2.77092e-06		29.08	1.01778e-06
37.5617	1.05351e-05		57.1612	2.77265e-06		29.0959	1.01852e-06
37.5883	1.05373e-05		57.2015	2.77434e-06		29.1178	1.01953e-06
37.6149	1.05322e-05		57.2423	2.77789e-06		29.1508	1.02122e-06
37.6406	1.05312e-05		57.2807	2.77949e-06		29.1666	1.02202e-06
37.6662	1.05311e-05		57.32	2.78123e-06		29.1835	1.02284e-06
37.6929	1.05379e-05		57.3613	2.78314e-06		29.1994	1.02345e-06
37.7192	1.05341e-05		57.4017	2.78484e-06		29.2214	1.02448e-06
37.7448	1.05135e-05		57.4415	2.7886e-06		29.2544	1.02621e-06
37.7708	1.04608e-05		57.4823	2.79038e-06		29.2703	1.02698e-06
37.7978	1.04527e-05		57.5231	2.79207e-06		29.2889	1.02774e-06
37.8247	1.04519e-05		57.563	2.79373e-06		29.3047	1.02843e-06
37.8513	1.04569e-05		57.6023	2.79541e-06		29.3208	1.0292e-06
37.8783	1.04547e-05		57.6397	2.79894e-06		29.3538	1.03081e-06
37.9046	1.04412e-05		57.6795	2.80058e-06		29.3697	1.03177e-06
37.9309	1.04243e-05		57.7194	2.80225e-06		29.3893	1.03282e-06
37.9569	1.04076e-05		57.7587	2.80397e-06		29.4092	1.03389e-06
37.9822	1.03995e-05		57.7986	2.80561e-06		29.425	1.03467e-06
38.0079	1.04091e-05		57.8384	2.80911e-06		29.458	1.0362e-06
38.0342	1.04145e-05		57.8797	2.81084e-06		29.4739	1.03679e-06
38.0611	1.04305e-05		57.9191	2.81284e-06		29.4897	1.03747e-06
38.0881	1.0435e-05		57.9574	2.81468e-06		29.5056	1.03822e-06
38.1144	1.0458e-05		57.9973	2.81656e-06		29.5215	1.03891e-06
38.1404	1.04609e-05		58.0361	2.82009e-06		29.5545	1.0404e-06
38.1664	1.04612e-05		58.076	2.82179e-06		29.5703	1.04115e-06
38.1917	1.04634e-05		58.1158	2.82353e-06		29.5862	1.0419e-06
38.218	1.0472e-05		58.1576	2.82524e-06		29.602	1.0427e-06
38.2437	1.04823e-05		58.1984	2.82695e-06		29.6179	1.04353e-06
38.2697	1.04795e-05		58.2387	2.8306e-06		29.651	1.04521e-06
38.2963	1.04705e-05		58.2791	2.83232e-06		29.6672	1.04601e-06
38.3232	1.04724e-05		58.3174	2.83404e-06		29.6831	1.04684e-06
38.3502	1.04933e-05		58.3563	2.83579e-06		29.705	1.04789e-06
38.3768	1.05028e-05		58.3957	2.83752e-06		29.7249	1.04882e-06
38.4031	1.05003e-05		58.435	2.84125e-06		29.7579	1.05037e-06
38.4291	1.04952e-05		58.4758	2.84303e-06		29.7737	1.05117e-06
38.4548	1.04873e-05		58.5171	2.84472e-06		29.7904	1.05189e-06
38.4811	1.04808e-05		58.5574	2.8464e-06		29.8063	1.05266e-06
38.5074	1.05024e-05		58.5968	2.84812e-06		29.8283	1.05373e-06
38.5343	1.05168e-05		58.6357	2.85186e-06		29.8613	1.05555e-06
38.5609	1.05931e-05		58.675	2.85366e-06		29.8771	1.05633e-06
38.5869	1.05978e-05		58.7139	2.85535e-06		29.893	1.0571e-06
38.6126	1.06011e-05		58.7518	2.85704e-06		29.9089	1.05785e-06
38.6389	1.06739e-05		58.7911	2.85877e-06		29.9248	1.05859e-06
38.6655	1.06944e-05		58.8329	2.86234e-06		29.9578	1.06026e-06
38.6918	1.0701e-05		58.8742	2.86399e-06		29.9736	1.06121e-06
38.7175	1.07024e-05		58.914	2.86572e-06		29.9922	1.06209e-06
38.7444	1.07099e-05		58.9544	2.86745e-06		30.008	1.0632e-06
38.7711	1.07091e-05		58.9947	2.86917e-06		30.0302	1.06434e-06
38.7974	1.07149e-05		59.0335	2.8727e-06		30.0633	1.06594e-06
38.8233	1.07189e-05		59.0739	2.8744e-06		30.0791	1.06669e-06
38.8487	1.07057e-05		59.1127	2.87626e-06		30.0975	1.06757e-06
38.8747	1.06937e-05		59.1526	2.8781e-06		30.1153	1.06847e-06
38.9007	1.06873e-05		59.1929	2.87982e-06		30.1312	1.06927e-06
38.9279	1.06984e-05		59.2327	2.88327e-06		30.1642	1.0709e-06
38.9546	1.06877e-05		59.2721	2.88497e-06		30.18	1.07171e-06
38.9818	1.06375e-05		59.3114	2.88669e-06		30.1959	1.07259e-06
39.0088	1.06144e-05		59.3518	2.88841e-06		30.2162	1.07387e-06
39.0351	1.05911e-05		59.3916	2.89011e-06		30.2321	1.07579e-06
39.0607	1.05856e-05		59.4305	2.89366e-06		30.2651	1.07787e-06
39.0861	1.05862e-05		59.4708	2.89529e-06		30.2815	1.07873e-06
39.1117	1.05915e-05		59.5101	2.89698e-06		30.2974	1.07954e-06
39.1377	1.06001e-05		59.549	2.89873e-06		30.3191	1.08057e-06
39.164	1.05932e-05		59.5889	2.90043e-06		30.339	1.08151e-06
39.1913	1.06509e-05		59.6277	2.90408e-06		30.372	1.08315e-06
39.2182	1.08424e-05		59.6685	2.9058e-06		30.3878	1.08399e-06
39.2439	1.08313e-05		59.7084	2.90762e-06		30.4044	1.08481e-06
39.2699	1.08189e-05		59.7492	2.90938e-06		30.4203	1.08557e-06
39.2956	1.08135e-05		59.7895	2.91108e-06		30.4421	1.08663e-06
39.3215	1.08177e-05		59.8313	2.91475e-06		30.4751	1.08827e-06
39.3466	1.08554e-05		59.8716	2.91652e-06		30.491	1.08914e-06
39.3722	1.08368e-05		59.91	2.91824e-06		30.5077	1.09e-06
39.3992	1.08321e-05		59.9484	2.91997e-06		30.5236	1.09085e-06
39.4268	1.08226e-05		59.9882	2.92166e-06		30.5454	1.092e-06
39.4543	1.08422e-05		60.0275	2.92529e-06		30.5785	1.09368e-06
39.481	1.09796e-05		60.0674	2.92708e-06		30.5944	1.0945e-06
39.5073	1.08883e-05		60.1072	2.92891e-06		30.6103	1.09529e-06
39.5339	1.08108e-05		60.148	2.93071e-06		30.6261	1.09608e-06
39.5599	1.08699e-05		60.1888	2.93254e-06		30.642	1.09688e-06
39.5849	1.08844e-05		60.2287	2.93606e-06		30.675	1.09851e-06
39.6103	1.08956e-05		60.2675	2.93772e-06		30.6909	1.09934e-06
39.6366	1.08667e-05		60.3059	2.93939e-06		30.7093	1.10139e-06
39.6638	1.0853e-05		60.3453	2.9411e-06		30.7252	1.10223e-06
39.6908	1.08493e-05		60.3841	2.94286e-06		30.7489	1.10345e-06
39.7174	1.08454e-05		60.4235	2.94651e-06		30.7819	1.10514e-06
39.744	1.08219e-05		60.4643	2.94832e-06		30.7977	1.10596e-06
39.77	1.08181e-05		60.5051	2.95005e-06		30.8149	1.10685e-06
39.7957	1.08258e-05		60.5469	2.95168e-06		30.833	1.1078e-06
39.8204	1.08054e-05		60.5877	2.95336e-06		30.8488	1.10863e-06
39.8464	1.08074e-05		60.6261	2.95708e-06		30.8819	1.11026e-06
39.8727	1.08111e-05		60.6659	2.95903e-06		30.8977	1.11102e-06
39.8993	1.08145e-05		60.7048	2.96079e-06		30.9136	1.11184e-06
39.9259	1.08575e-05		60.7437	2.96246e-06		30.9294	1.11268e-06
39.9529	1.08683e-05		60.7835	2.96419e-06		30.9453	1.11349e-06
39.9804	1.0884e-05		60.8238	2.96776e-06		30.9783	1.11519e-06
40.0071	1.08859e-05		60.8646	2.9695e-06		30.9943	1.11598e-06
40.0327	1.08847e-05		60.9035	2.97127e-06		31.0141	1.117e-06
40.0587	1.08841e-05		60.9438	2.97298e-06		31.0339	1.11798e-06
40.0844	1.08899e-05		60.9836	2.97477e-06		31.0538	1.11904e-06
40.111	1.08907e-05		61.0225	2.97845e-06		31.0868	1.12076e-06
40.1367	1.0895e-05		61.0619	2.98033e-06		31.1026	1.12158e-06
40.163	1.08925e-05		61.1003	2.98218e-06		31.1193	1.1224e-06
40.1899	1.08883e-05		61.1401	2.98398e-06		31.1352	1.12321e-06
40.2166	1.08903e-05		61.1804	2.98582e-06		31.157	1.12433e-06
40.2435	1.08943e-05		61.2198	2.98956e-06		31.19	1.12596e-06
40.2692	1.09175e-05		61.2601	2.99147e-06		31.2058	1.12674e-06
40.2951	1.09324e-05		61.3014	2.99322e-06		31.2226	1.12757e-06
40.3208	1.09288e-05		61.3427	2.99505e-06		31.2385	1.12836e-06
40.3465	1.09287e-05		61.382	2.99696e-06		31.2543	1.12917e-06
40.3715	1.09291e-05		61.4209	3.00077e-06		31.2873	1.13085e-06
40.3978	1.09222e-05		61.4607	3.00255e-06		31.3043	1.13173e-06
40.4251	1.09158e-05		61.5006	3.00439e-06		31.3244	1.13276e-06
40.4517	1.09167e-05		61.5409	3.00611e-06		31.3443	1.13376e-06
40.4783	1.09833e-05		61.5802	3.00789e-06		31.3645	1.13476e-06
40.5056	1.10751e-05		61.6196	3.01157e-06		31.3975	1.13643e-06
40.5325	1.10663e-05		61.6604	3.01331e-06		31.4133	1.13726e-06
40.5582	1.10885e-05		61.7012	3.0151e-06		31.4303	1.13811e-06
40.5842	1.1086e-05		61.7406	3.0169e-06		31.4462	1.13896e-06
40.6099	1.10717e-05		61.779	3.01871e-06		31.462	1.13974e-06
40.6358	1.10625e-05		61.8183	3.02239e-06		31.495	1.14139e-06
40.6615	1.10575e-05		61.8586	3.02418e-06		31.5123	1.14224e-06
40.6881	1.10565e-05		61.8975	3.02592e-06		31.5324	1.14322e-06
40.7154	1.10507e-05		61.9364	3.02764e-06		31.5483	1.14401e-06
40.7423	1.1048e-05		61.9767	3.02942e-06		31.5642	1.1448e-06
40.7696	1.10502e-05		62.016	3.03327e-06		31.5972	1.1465e-06
40.7953	1.10565e-05		62.0573	3.03511e-06		31.6131	1.14734e-06
40.8203	1.11018e-05		62.0977	3.03694e-06		31.6312	1.14828e-06
40.8463	1.11316e-05		62.139	3.03872e-06		31.6471	1.14908e-06
40.8716	1.11352e-05		62.1788	3.0405e-06		31.663	1.14964e-06
40.8976	1.11349e-05		62.2181	3.04443e-06		31.696	1.15097e-06
40.9242	1.11257e-05		62.258	3.04611e-06		31.7118	1.15179e-06
40.9512	1.1133e-05		62.2973	3.04783e-06		31.7277	1.15257e-06
40.9784	1.11156e-05		62.3367	3.04957e-06		31.7436	1.15337e-06
41.0051	1.1098e-05		62.3755	3.05132e-06		31.7595	1.15414e-06
41.0317	1.1095e-05		62.4154	3.05503e-06		31.7925	1.15573e-06
41.057	1.10967e-05		62.4557	3.05677e-06		31.8084	1.15644e-06
41.0827	1.10964e-05		62.4965	3.05848e-06		31.8264	1.15737e-06
41.1087	1.10976e-05		62.5368	3.06021e-06		31.8463	1.1584e-06
41.1353	1.11484e-05		62.5752	3.06197e-06		31.8662	1.15933e-06
41.1619	1.11687e-05		62.6136	3.06571e-06		31.8992	1.16095e-06
41.1889	1.1161e-05		62.6544	3.06747e-06		31.915	1.16211e-06
41.2155	1.11711e-05		62.6933	3.06922e-06		31.9318	1.16292e-06
41.2418	1.12533e-05		62.7326	3.07093e-06		31.9477	1.16383e-06
41.2678	1.12111e-05		62.773	3.07274e-06		31.9696	1.16495e-06
41.2928	1.12469e-05		62.8128	3.07652e-06		32.0026	1.16648e-06
41.3182	1.12336e-05		62.8536	3.07827e-06		32.0185	1.16729e-06
41.3438	1.12147e-05		62.8934	3.08006e-06		32.0354	1.16816e-06
41.3711	1.12036e-05		62.9338	3.08192e-06		32.0513	1.16904e-06
41.3987	1.12453e-05		62.9736	3.08372e-06		32.0733	1.17022e-06
41.4253	1.12897e-05		63.0129	3.08747e-06		32.1063	1.17198e-06
41.4516	1.13051e-05		63.0523	3.08934e-06		32.1221	1.17277e-06
41.4779	1.1315e-05		63.0921	3.09112e-06		32.1391	1.17365e-06
41.5036	1.1297e-05		63.1325	3.0931e-06		32.155	1.1745e-06
41.5286	1.12855e-05		63.1728	3.09487e-06		32.1771	1.17568e-06
41.5546	1.12886e-05		63.2121	3.09867e-06		32.2101	1.17745e-06
41.5809	1.12871e-05		63.2525	3.10053e-06		32.2259	1.17836e-06
41.6082	1.13001e-05		63.2923	3.10229e-06		32.2432	1.17933e-06
41.6358	1.13121e-05		63.3321	3.10399e-06		32.259	1.18021e-06
41.6624	1.13267e-05		63.371	3.10574e-06		32.2749	1.18106e-06
41.6887	1.13348e-05		63.4108	3.10954e-06		32.3079	1.18281e-06
41.715	1.13261e-05		63.4512	3.11135e-06		32.3238	1.18364e-06
41.741	1.13283e-05		63.491	3.11316e-06		32.3419	1.18463e-06
41.7663	1.16625e-05		63.5304	3.11496e-06		32.3578	1.18551e-06
41.792	1.21573e-05		63.5692	3.11675e-06		32.3737	1.1864e-06
41.8192	1.21917e-05		63.6086	3.12047e-06		32.4067	1.18816e-06
41.8459	1.22059e-05		63.6494	3.12228e-06		32.4244	1.18908e-06
41.8722	1.22023e-05		63.6892	3.12404e-06		32.4403	1.19e-06
41.8982	1.21906e-05		63.7286	3.12588e-06		32.4562	1.19082e-06
41.9238	1.2213e-05		63.7699	3.12773e-06		32.4721	1.19166e-06
41.9498	1.22198e-05		63.8107	3.13195e-06		32.5051	1.19336e-06
41.9755	1.22192e-05		63.8505	3.1339e-06		32.5209	1.19414e-06
42.0011	1.22493e-05		63.8894	3.13571e-06		32.5384	1.19499e-06
42.0274	1.22423e-05		63.9282	3.13751e-06		32.5584	1.19604e-06
42.0544	1.22341e-05		63.9681	3.13935e-06		32.5742	1.19692e-06
42.0823	1.22323e-05		64.0074	3.14316e-06		32.6072	1.19874e-06
42.1096	1.22682e-05		64.0468	3.14526e-06		32.6231	1.19962e-06
42.1355	1.22696e-05		64.0866	3.14721e-06		32.6389	1.20058e-06
42.1622	1.22616e-05		64.1274	3.14909e-06		32.6548	1.20143e-06
42.1878	1.22551e-05		64.1678	3.15093e-06		32.6707	1.20231e-06
42.2135	1.2271e-05		64.2071	3.15462e-06		32.7037	1.20409e-06
42.2392	1.23228e-05		64.2465	3.15626e-06		32.7195	1.20492e-06
42.2651	1.23146e-05		64.2853	3.15794e-06		32.7354	1.20581e-06
42.2918	1.23152e-05		64.3252	3.15972e-06		32.7564	1.20699e-06
42.3181	1.23144e-05		64.3645	3.16163e-06		32.7764	1.20801e-06
42.3447	1.23149e-05		64.4029	3.16558e-06		32.8094	1.20985e-06
42.371	1.23259e-05		64.4437	3.16735e-06		32.8253	1.21071e-06
42.3973	1.2342e-05		64.486	3.16914e-06		32.8411	1.21156e-06
42.4233	1.23419e-05		64.5273	3.17092e-06		32.8625	1.21271e-06
42.4486	1.23495e-05		64.5666	3.17279e-06		32.8824	1.21374e-06
42.4746	1.23747e-05		64.6055	3.17673e-06		32.9155	1.21547e-06
42.5006	1.24099e-05		64.6453	3.17859e-06		32.9313	1.21633e-06
42.5266	1.24375e-05		64.6842	3.18041e-06		32.9485	1.21723e-06
42.5532	1.24456e-05		64.7231	3.18225e-06		32.9644	1.21808e-06
42.5802	1.24275e-05		64.7634	3.18408e-06		32.9802	1.21887e-06
42.6081	1.24227e-05		64.8042	3.18789e-06		33.0132	1.2206e-06
42.6344	1.24321e-05		64.8455	3.18976e-06		33.0307	1.22155e-06
42.6604	1.24401e-05		64.8853	3.1917e-06		33.0509	1.22269e-06
42.6867	1.24487e-05		64.9247	3.19355e-06		33.0668	1.22357e-06
42.7133	1.24465e-05		64.964	3.19541e-06		33.0827	1.22445e-06
42.7393	1.24519e-05		65.0029	3.19924e-06		33.1157	1.22629e-06
42.7646	1.24526e-05		65.0422	3.20111e-06		33.1318	1.22716e-06
42.7903	1.24599e-05		65.0816	3.20332e-06		33.1476	1.22796e-06
42.8166	1.24897e-05		65.1209	3.20525e-06		33.1635	1.22883e-06
42.8432	1.24953e-05		65.1608	3.20714e-06		33.1794	1.22974e-06
42.8705	1.24927e-05		65.2006	3.21099e-06		33.2124	1.23163e-06
42.8968	1.25009e-05		65.2405	3.21319e-06		33.2289	1.23254e-06
42.9234	1.25273e-05		65.2803	3.21508e-06		33.2492	1.23371e-06
42.9497	1.25322e-05		65.3211	3.21703e-06		33.2709	1.23494e-06
42.9754	1.26089e-05		65.3619	3.21892e-06		33.2867	1.23579e-06
43.0001	1.26148e-05		65.4013	3.22283e-06		33.3197	1.23763e-06
43.0257	1.26197e-05		65.4421	3.22475e-06		33.3356	1.23851e-06
43.0527	1.25991e-05		65.4824	3.2267e-06		33.3542	1.23953e-06
43.08	1.25781e-05		65.5208	3.23024e-06		33.3701	1.2404e-06
43.1066	1.26906e-05		65.5601	3.2323e-06		33.386	1.24127e-06
43.1342	1.27972e-05		65.599	3.23621e-06		33.419	1.24285e-06
43.1611	1.27983e-05		65.6393	3.23809e-06		33.4349	1.2437e-06
43.1871	1.27991e-05		65.6787	3.23991e-06		33.4523	1.24462e-06
43.2134	1.2797e-05		65.719	3.24167e-06		33.4682	1.24542e-06
43.2384	1.2809e-05		65.7593	3.2435e-06		33.4841	1.24625e-06
43.2644	1.2865e-05		65.7992	3.24739e-06		33.5171	1.24802e-06
43.2904	1.28919e-05		65.8395	3.24924e-06		33.5329	1.24894e-06
43.3167	1.28914e-05		65.8784	3.25111e-06		33.5488	1.24982e-06
43.3433	1.28901e-05		65.9167	3.25296e-06		33.5647	1.25069e-06
43.3696	1.28964e-05		65.9566	3.2548e-06		33.5868	1.25192e-06
43.3966	1.29005e-05		65.9959	3.25859e-06		33.6198	1.2537e-06
43.4226	1.28966e-05		66.0362	3.26047e-06		33.6356	1.25456e-06
43.4482	1.28927e-05		66.0766	3.26229e-06		33.6515	1.25542e-06
43.4739	1.28896e-05		66.1184	3.26411e-06		33.6729	1.25677e-06
43.4992	1.28904e-05		66.1587	3.26595e-06		33.693	1.25793e-06
43.5252	1.2891e-05		66.198	3.26991e-06		33.7261	1.25979e-06
43.5509	1.289e-05		66.2379	3.27174e-06		33.7419	1.26069e-06
43.5775	1.28963e-05		66.2767	3.27359e-06		33.7591	1.26163e-06
43.6051	1.28974e-05		66.3161	3.27539e-06		33.7772	1.26278e-06
43.632	1.28972e-05		66.3559	3.27722e-06		33.7975	1.2639e-06
43.6593	1.28955e-05		66.3953	3.2812e-06		33.8305	1.26572e-06
43.6856	1.28979e-05		66.4361	3.28305e-06		33.8464	1.26679e-06
43.7116	1.2901e-05		66.4769	3.28491e-06		33.8637	1.26778e-06
43.7373	1.29033e-05		66.5172	3.28685e-06		33.8796	1.26863e-06
43.7629	1.33077e-05		66.5566	3.28875e-06		33.8955	1.26952e-06
43.7892	1.33136e-05		66.5949	3.29268e-06		33.9285	1.27125e-06
43.8155	1.33159e-05		66.6338	3.29447e-06		33.9443	1.27209e-06
43.8422	1.33202e-05		66.6727	3.29629e-06		33.9602	1.27298e-06
43.8691	1.33345e-05		66.712	3.29828e-06		33.976	1.27389e-06
43.8957	1.33256e-05		66.7524	3.30032e-06		33.9984	1.27518e-06
43.9224	1.33294e-05		66.7917	3.30426e-06		34.0314	1.27703e-06
43.9483	1.33924e-05		66.8335	3.30609e-06		34.0473	1.27795e-06
43.9734	1.33921e-05		66.8738	3.3079e-06		34.0663	1.27898e-06
43.9997	1.33977e-05		66.9146	3.30975e-06		34.0821	1.27984e-06
44.0253	1.34045e-05		66.9545	3.31158e-06		34.098	1.2807e-06
44.0516	1.33964e-05		66.9933	3.31586e-06		34.1311	1.28261e-06
44.0783	1.33908e-05		67.0341	3.31776e-06		34.1469	1.28348e-06
44.1046	1.33939e-05		67.073	3.31961e-06		34.1628	1.28434e-06
44.1318	1.33904e-05		67.1128	3.32154e-06		34.1787	1.28521e-06
44.1585	1.34189e-05		67.1532	3.32341e-06		34.2002	1.28655e-06
44.1851	1.34371e-05		67.1915	3.32729e-06		34.2332	1.28862e-06
44.2107	1.34637e-05		67.2314	3.3292e-06		34.249	1.2895e-06
44.2371	1.35629e-05		67.2712	3.33121e-06		34.2661	1.29038e-06
44.2637	1.35736e-05		67.3115	3.33308e-06		34.282	1.29124e-06
44.2897	1.35959e-05		67.3509	3.33482e-06		34.2979	1.29208e-06
44.3156	1.35653e-05		67.3888	3.3388e-06		34.3309	1.29393e-06
44.342	1.35424e-05		67.4301	3.34075e-06		34.3468	1.29478e-06
44.3679	1.35792e-05		67.4704	3.34264e-06		34.3626	1.29561e-06
44.3942	1.35887e-05		67.5093	3.34452e-06		34.3848	1.29684e-06
44.4205	1.36092e-05		67.5481	3.34641e-06		34.4046	1.29796e-06
44.4472	1.36787e-05		67.5875	3.35043e-06		34.4376	1.29989e-06
44.4735	1.36874e-05		67.6283	3.35232e-06		34.4535	1.30081e-06
44.4998	1.36802e-05		67.6686	3.35423e-06		34.4709	1.30184e-06
44.5254	1.37038e-05		67.709	3.35609e-06		34.4868	1.30273e-06
44.5514	1.36969e-05		67.7498	3.35798e-06		34.5027	1.30362e-06
44.5774	1.36666e-05		67.7901	3.36206e-06		34.5357	1.30543e-06
44.6028	1.366e-05		67.8309	3.36392e-06		34.5515	1.30634e-06
44.6291	1.3655e-05		67.8693	3.36672e-06		34.5674	1.30726e-06
44.656	1.36692e-05		67.9077	3.36905e-06		34.5894	1.30853e-06
44.6833	1.36757e-05		67.9475	3.37091e-06		34.6053	1.30947e-06
44.7102	1.36742e-05		67.9864	3.37502e-06		34.6384	1.31144e-06
44.7368	1.3737e-05		68.0267	3.37699e-06		34.6542	1.31238e-06
44.7625	1.3772e-05		68.068	3.37889e-06		34.6701	1.3133e-06
44.7895	1.37702e-05		68.1093	3.38078e-06		34.6919	1.31453e-06
44.8151	1.37546e-05		68.1491	3.38272e-06		34.7122	1.31569e-06
44.8402	1.37565e-05		68.1885	3.38653e-06		34.7452	1.31753e-06
44.8661	1.37605e-05		68.2278	3.38848e-06		34.7612	1.31844e-06
44.8931	1.37586e-05		68.2662	3.39039e-06		34.7789	1.3195e-06
44.9203	1.37579e-05		68.3051	3.39224e-06		34.7948	1.32041e-06
44.9466	1.37578e-05		68.3434	3.39415e-06		34.8107	1.32127e-06
44.973	1.3757e-05		68.3828	3.39813e-06		34.8437	1.32319e-06
44.9989	1.37647e-05		68.4236	3.40006e-06		34.8595	1.32411e-06
45.0246	1.37833e-05		68.4649	3.40202e-06		34.8754	1.32508e-06
45.0509	1.37886e-05		68.5067	3.40394e-06		34.8913	1.32598e-06
45.0763	1.38316e-05		68.547	3.40593e-06		34.9128	1.32718e-06
45.1022	1.38363e-05		68.5863	3.40987e-06		34.9458	1.32916e-06
45.1295	1.38308e-05		68.6262	3.41183e-06		34.9617	1.33021e-06
45.1561	1.40838e-05		68.6646	3.41376e-06		34.9775	1.33125e-06
45.1824	1.44397e-05		68.703	3.41616e-06		34.9988	1.3324e-06
45.2087	1.446e-05		68.7428	3.41847e-06		35.019	1.33355e-06
45.2363	1.44532e-05		68.7831	3.42233e-06		35.052	1.33555e-06
45.2626	1.44511e-05		68.8239	3.42423e-06		35.0678	1.33655e-06
45.288	1.44551e-05		68.8642	3.42615e-06		35.0849	1.33755e-06
45.314	1.44746e-05		68.9041	3.42809e-06		35.1008	1.33844e-06
45.3403	1.44778e-05		68.9439	3.42999e-06		35.1229	1.33984e-06
45.3675	1.44772e-05		68.9828	3.43391e-06		35.1559	1.34188e-06
45.3938	1.44844e-05		69.0216	3.4358e-06		35.1718	1.34298e-06
45.4189	1.45046e-05		69.06	3.43776e-06		35.1892	1.34455e-06
45.4455	1.45024e-05		69.0989	3.43967e-06		35.2051	1.3455e-06
45.4721	1.45157e-05		69.1397	3.44153e-06		35.221	1.34644e-06
45.4984	1.45097e-05		69.1796	3.44544e-06		35.254	1.34855e-06
45.5241	1.44957e-05		69.2204	3.44732e-06		35.2717	1.34962e-06
45.5501	1.44868e-05		69.2617	3.44924e-06		35.2918	1.35079e-06
45.5767	1.44858e-05		69.3029	3.45121e-06		35.3119	1.352e-06
45.6027	1.44828e-05		69.3433	3.45315e-06		35.3278	1.35294e-06
45.6287	1.44729e-05		69.3816	3.45712e-06		35.3608	1.35477e-06
45.6546	1.44709e-05		69.421	3.45907e-06		35.3767	1.35567e-06
45.6803	1.44792e-05		69.4604	3.4611e-06		35.3965	1.35677e-06
45.7073	1.45545e-05		69.4997	3.46312e-06		35.4168	1.35792e-06
45.7339	1.45542e-05		69.5395	3.46513e-06		35.4327	1.35882e-06
45.7615	1.45501e-05		69.5789	3.46925e-06		35.4657	1.36081e-06
45.7887	1.45495e-05		69.6202	3.47119e-06		35.4815	1.36216e-06
45.8147	1.45503e-05		69.661	3.47326e-06		35.4979	1.36333e-06
45.8407	1.45486e-05		69.7008	3.47523e-06		35.5163	1.3644e-06
45.8664	1.45428e-05		69.7397	3.47721e-06		35.5322	1.36536e-06
45.8927	1.4546e-05		69.7786	3.48114e-06		35.5652	1.36726e-06
45.918	1.4548e-05		69.8189	3.48308e-06		35.581	1.36946e-06
45.944	1.4543e-05		69.8578	3.48495e-06		35.5969	1.37138e-06
45.971	1.45348e-05		69.8957	3.4868e-06		35.6128	1.37238e-06
45.9976	1.4575e-05		69.9355	3.48868e-06		35.6346	1.37373e-06
46.0242	1.45624e-05		69.9763	3.49279e-06		35.6677	1.37581e-06
46.0499	1.45588e-05		70.0171	3.4947e-06		35.6842	1.37663e-06
46.0758	1.45544e-05		70.0574	3.49661e-06		35.7001	1.37748e-06
46.1028	1.45535e-05		70.0982	3.49855e-06		35.7222	1.3788e-06
46.1288	1.4558e-05		70.1386	3.50043e-06		35.7422	1.38005e-06
46.1544	1.45755e-05		70.1784	3.50448e-06		35.7752	1.38204e-06
46.1801	1.4583e-05		70.2178	3.50638e-06		35.791	1.38269e-06
46.2071	1.45853e-05		70.2566	3.50832e-06		35.8082	1.38354e-06
46.234	1.45894e-05		70.296	3.51023e-06		35.824	1.38442e-06
46.2603	1.45946e-05		70.3363	3.51219e-06		35.8399	1.38534e-06
46.2869	1.45957e-05		70.3756	3.51626e-06		35.8729	1.3872e-06
46.3132	1.45898e-05		70.4165	3.51819e-06		35.8904	1.38839e-06
46.3395	1.45967e-05		70.4568	3.5201e-06		35.9062	1.38941e-06
46.3662	1.45991e-05		70.4966	3.52218e-06		35.9221	1.39035e-06
46.3918	1.46084e-05		70.535	3.52423e-06		35.938	1.39126e-06
46.4181	1.46267e-05		70.5729	3.52835e-06		35.971	1.39318e-06
46.4448	1.46335e-05		70.6137	3.53029e-06		35.9869	1.39405e-06
46.4707	1.46339e-05		70.6531	3.53218e-06		36.0038	1.39501e-06
46.4967	1.46645e-05		70.6914	3.53409e-06		36.024	1.39619e-06
46.5227	1.4655e-05		70.7318	3.53604e-06		36.0443	1.39733e-06
46.549	1.46536e-05		70.7736	3.5404e-06		36.0773	1.39941e-06
46.575	1.46571e-05		70.8144	3.54242e-06		36.0931	1.4004e-06
46.6013	1.465e-05		70.8537	3.54428e-06		36.1107	1.40141e-06
46.6279	1.46481e-05		70.8935	3.54622e-06		36.1266	1.40234e-06
46.6542	1.46442e-05		70.9329	3.54833e-06		36.1425	1.40319e-06
46.6802	1.46446e-05		70.9718	3.55287e-06		36.1755	1.40509e-06
46.7059	1.46475e-05		71.0121	3.55482e-06		36.1938	1.4063e-06
46.7315	1.46486e-05		71.0519	3.55682e-06		36.2138	1.40745e-06
46.7588	1.46824e-05		71.0927	3.55892e-06		36.234	1.4085e-06
46.7854	1.46915e-05		71.1335	3.56085e-06		36.2498	1.40933e-06
46.8124	1.47005e-05		71.1734	3.565e-06		36.2829	1.41145e-06
46.839	1.47015e-05		71.2122	3.56701e-06		36.2987	1.41247e-06
46.8656	1.47015e-05		71.2521	3.569e-06		36.3145	1.41341e-06
46.8919	1.47028e-05		71.2914	3.57096e-06		36.3304	1.41437e-06
46.9173	1.46976e-05		71.3303	3.57295e-06		36.3463	1.4154e-06
46.9426	1.46966e-05		71.3696	3.57701e-06		36.3793	1.41802e-06
46.9683	1.47235e-05		71.4105	3.57899e-06		36.3951	1.41829e-06
46.9949	1.47246e-05		71.4508	3.58098e-06		36.411	1.41899e-06
47.0219	1.47184e-05		71.4906	3.58308e-06		36.4269	1.41987e-06
47.0485	1.47292e-05		71.5295	3.58513e-06		36.4427	1.42072e-06
47.0758	1.4725e-05		71.5688	3.58944e-06		36.4758	1.42263e-06
47.1021	1.47232e-05		71.6087	3.59138e-06		36.4917	1.42372e-06
47.128	1.47231e-05		71.6485	3.5933e-06		36.5087	1.42507e-06
47.1537	1.4742e-05		71.6888	3.59529e-06		36.5285	1.42631e-06
47.1794	1.47454e-05		71.7292	3.59724e-06		36.5483	1.42742e-06
47.2054	1.4738e-05		71.7705	3.6012e-06		36.5814	1.42968e-06
47.231	1.4736e-05		71.8113	3.60332e-06		36.5972	1.43065e-06
47.2576	1.47345e-05		71.8511	3.60538e-06		36.6137	1.4314e-06
47.2843	1.47324e-05		71.889	3.60731e-06		36.6296	1.43224e-06
47.3109	1.47994e-05		71.9274	3.60925e-06		36.6514	1.43364e-06
47.3379	1.47856e-05		71.9663	3.61335e-06		36.6844	1.43567e-06
47.3642	1.47812e-05		72.0056	3.61535e-06		36.7002	1.43674e-06
47.3905	1.47865e-05		72.0454	3.61738e-06		36.7169	1.43791e-06
47.4174	1.47823e-05		72.0872	3.61941e-06		36.7348	1.43975e-06
47.4431	1.47971e-05		72.128	3.6214e-06		36.7547	1.44107e-06
47.4691	1.48034e-05		72.1674	3.62562e-06		36.7878	1.44302e-06
47.495	1.48217e-05		72.2072	3.62758e-06		36.8036	1.44409e-06
47.5217	1.48263e-05		72.2461	3.62952e-06		36.8204	1.44506e-06
47.5483	1.48175e-05		72.2845	3.63154e-06		36.8362	1.44605e-06
47.5743	1.48281e-05		72.3228	3.63359e-06		36.8584	1.44751e-06
47.6006	1.48398e-05		72.3622	3.63775e-06		36.8914	1.44964e-06
47.6266	1.48527e-05		72.4035	3.63979e-06		36.9072	1.45065e-06
47.6525	1.48456e-05		72.4438	3.64171e-06		36.9242	1.4516e-06
47.6788	1.48404e-05		72.4856	3.64365e-06		36.9401	1.45255e-06
47.7045	1.48427e-05		72.5259	3.64564e-06		36.956	1.45367e-06
47.7305	1.48492e-05		72.5658	3.65061e-06		36.989	1.45577e-06
47.7571	1.48506e-05		72.6066	3.65288e-06		37.0048	1.45675e-06
47.7834	1.48631e-05		72.6449	3.65489e-06		37.0207	1.45771e-06
47.8097	1.48697e-05		72.6824	3.65685e-06		37.0366	1.45866e-06
47.8364	1.48748e-05		72.7222	3.65879e-06		37.0525	1.45965e-06
47.8633	1.48914e-05		72.7625	3.66314e-06		37.0855	1.46187e-06
47.8896	1.49145e-05		72.8038	3.66521e-06		37.1013	1.46295e-06
47.9159	1.4927e-05		72.8451	3.66736e-06		37.1172	1.46404e-06
47.9422	1.49265e-05		72.8854	3.66937e-06		37.1387	1.46552e-06
47.9685	1.50361e-05		72.9253	3.67141e-06		37.1587	1.46676e-06
47.9952	1.50893e-05		72.9641	3.67567e-06		37.1918	1.4688e-06
48.0211	1.5089e-05		73.003	3.67769e-06		37.2076	1.46981e-06
48.0465	1.50875e-05		73.0409	3.6797e-06		37.2235	1.47079e-06
48.0731	1.50915e-05		73.0788	3.68171e-06		37.2432	1.47201e-06
48.0994	1.50958e-05		73.1191	3.68381e-06		37.2591	1.47296e-06
48.1257	1.50963e-05		73.1594	3.6882e-06		37.2921	1.47515e-06
48.152	1.50947e-05		73.1998	3.69021e-06		37.3083	1.47618e-06
48.1786	1.51137e-05		73.2411	3.69222e-06		37.3282	1.47748e-06
48.2056	1.51313e-05		73.2833	3.69424e-06		37.3482	1.47876e-06
48.2319	1.51396e-05		73.3241	3.69626e-06		37.364	1.47977e-06
48.2572	1.51222e-05		73.3625	3.70047e-06		37.3971	1.48195e-06
48.2829	1.51139e-05		73.4014	3.70241e-06		37.4129	1.48295e-06
48.3092	1.51524e-05		73.4403	3.7044e-06		37.4287	1.48394e-06
48.3355	1.51535e-05		73.4796	3.70635e-06		37.4446	1.48486e-06
48.3615	1.51941e-05		73.518	3.70833e-06		37.4605	1.48586e-06
48.3884	1.51953e-05		73.5578	3.71266e-06		37.4935	1.4879e-06
48.4154	1.51925e-05		73.5991	3.71474e-06		37.5093	1.48903e-06
48.442	1.51839e-05		73.6394	3.71681e-06		37.5252	1.49009e-06
48.4686	1.51915e-05		73.6798	3.7188e-06		37.5411	1.49103e-06
48.4946	1.51419e-05		73.7196	3.72081e-06		37.557	1.49197e-06
48.5206	1.51477e-05		73.7594	3.72487e-06		37.59	1.49386e-06
48.5466	1.51366e-05		73.7988	3.72688e-06		37.6058	1.49482e-06
48.5726	1.51225e-05		73.8367	3.72893e-06		37.6217	1.49578e-06
48.5989	1.51621e-05		73.8746	3.73093e-06		37.643	1.49723e-06
48.6255	1.5334e-05		73.9154	3.73302e-06		37.663	1.49853e-06
48.6521	1.53468e-05		73.9557	3.73746e-06		37.6961	1.50071e-06
48.6781	1.53635e-05		73.997	3.73947e-06		37.712	1.50172e-06
48.7038	1.53633e-05		74.0378	3.74153e-06		37.7283	1.50273e-06
48.7304	1.53739e-05		74.0791	3.74373e-06		37.7484	1.50401e-06
48.7557	1.53884e-05		74.1189	3.7458e-06		37.7686	1.50534e-06
48.7817	1.53876e-05		74.1573	3.74992e-06		37.8016	1.5074e-06
48.8077	1.53733e-05		74.1962	3.75189e-06		37.8174	1.50847e-06
48.8343	1.53872e-05		74.2355	3.75388e-06		37.8346	1.50958e-06
48.861	1.5387e-05		74.2754	3.75592e-06		37.8505	1.51051e-06
48.8873	1.53786e-05		74.3152	3.758e-06		37.8728	1.51187e-06
48.9142	1.53785e-05		74.3551	3.76247e-06		37.9058	1.51424e-06
48.9408	1.53745e-05		74.3963	3.76455e-06		37.9216	1.51533e-06
48.9671	1.53694e-05		74.4377	3.76671e-06		37.9389	1.51646e-06
48.9935	1.53624e-05		74.4775	3.76893e-06		37.9571	1.5185e-06
49.0198	1.53627e-05		74.5164	3.77106e-06		37.973	1.52002e-06
49.0461	1.53667e-05		74.5542	3.7753e-06		38.006	1.52162e-06
49.072	1.5347e-05		74.5941	3.77733e-06		38.0218	1.52237e-06
49.098	1.5281e-05		74.6329	3.77933e-06		38.0377	1.52309e-06
49.124	1.52699e-05		74.6723	3.78137e-06		38.0613	1.5244e-06
49.1503	1.52785e-05		74.7121	3.78341e-06		38.0812	1.52553e-06
49.1773	1.52825e-05		74.7529	3.7877e-06		38.1142	1.52746e-06
49.2039	1.5283e-05		74.7938	3.78975e-06		38.13	1.52844e-06
49.2302	1.52832e-05		74.8336	3.7918e-06		38.1459	1.52944e-06
49.2575	1.52824e-05		74.8739	3.79383e-06		38.1668	1.53068e-06
49.2835	1.52955e-05		74.9128	3.79581e-06		38.1868	1.53189e-06
49.3085	1.52936e-05		74.9521	3.79998e-06		38.2198	1.53391e-06
49.3338	1.52948e-05		74.992	3.80204e-06		38.2356	1.53487e-06
49.3595	1.53237e-05		75.0318	3.80407e-06		38.2524	1.53584e-06
49.3855	1.53503e-05		75.0726	3.80611e-06		38.2683	1.53686e-06
49.4121	1.53723e-05		75.1125	3.80818e-06		38.2843	1.53784e-06
49.4394	1.5361e-05		75.1523	3.81252e-06		38.3174	1.53989e-06
49.4666	1.53591e-05		75.1921	3.81461e-06		38.3341	1.54087e-06
49.4945	1.53495e-05		75.231	3.81668e-06		38.3541	1.54205e-06
49.5212	1.53471e-05		75.2703	3.81871e-06		38.3741	1.54334e-06
49.5468	1.53576e-05		75.3092	3.82068e-06		38.3942	1.54468e-06
49.5718	1.53802e-05		75.3481	3.82482e-06		38.4272	1.54778e-06
49.5972	1.53795e-05		75.3894	3.82679e-06		38.4431	1.54972e-06
49.6228	1.53811e-05		75.4307	3.82884e-06		38.459	1.55091e-06
49.6492	1.53785e-05		75.4705	3.83089e-06		38.4783	1.55217e-06
49.6758	1.53617e-05		75.5099	3.83298e-06		38.4941	1.5532e-06
49.703	1.53517e-05		75.5492	3.83748e-06		38.5271	1.55543e-06
49.73	1.53522e-05		75.5886	3.83959e-06		38.543	1.5564e-06
49.7563	1.53304e-05		75.6274	3.8416e-06		38.5624	1.55764e-06
49.7813	1.53243e-05		75.6673	3.84347e-06		38.5782	1.55863e-06
49.8064	1.53287e-05		75.7081	3.84544e-06		38.5941	1.55961e-06
49.832	1.53383e-05		75.7494	3.84927e-06		38.6271	1.56185e-06
49.858	1.53467e-05		75.7897	3.85119e-06		38.6429	1.56308e-06
49.8843	1.53514e-05		75.83	3.85326e-06		38.6588	1.56423e-06
49.9116	1.53732e-05		75.8699	3.8553e-06		38.6803	1.56564e-06
49.9392	1.54238e-05		75.9107	3.85739e-06		38.7006	1.56696e-06
49.9671	1.54279e-05		75.9486	3.86176e-06		38.7336	1.56916e-06
49.993	1.54268e-05		75.9869	3.86383e-06		38.7494	1.57016e-06
50.0184	1.54264e-05		76.0268	3.86589e-06		38.7653	1.57115e-06
50.0447	1.54275e-05		76.0676	3.86792e-06		38.7872	1.57253e-06
50.07	1.55773e-05		76.1079	3.87011e-06		38.8074	1.57379e-06
50.0954	1.56196e-05		76.1473	3.87465e-06		38.8404	1.57594e-06
50.1217	1.56194e-05		76.1866	3.87682e-06		38.8563	1.57725e-06
50.1493	1.56199e-05		76.2255	3.87886e-06		38.8722	1.57827e-06
50.1769	1.56276e-05		76.2643	3.88099e-06		38.8928	1.57958e-06
50.2032	1.56331e-05		76.3037	3.88308e-06		38.9128	1.58108e-06
50.2291	1.56276e-05		76.3431	3.88748e-06		38.9458	1.58331e-06
50.2558	1.56261e-05		76.3834	3.88953e-06		38.9617	1.58428e-06
50.2814	1.56422e-05		76.4252	3.89162e-06		38.9776	1.58527e-06
50.3068	1.56575e-05		76.4665	3.89374e-06		38.9963	1.58651e-06
50.3321	1.56542e-05		76.5063	3.89605e-06		39.0122	1.58751e-06
50.3581	1.56548e-05		76.5461	3.90031e-06		39.0452	1.58966e-06
50.3851	1.56568e-05		76.586	3.90238e-06		39.0611	1.59062e-06
50.4123	1.56572e-05		76.6248	3.90444e-06		39.08	1.5918e-06
50.4389	1.56616e-05		76.6637	3.90652e-06		39.0958	1.59277e-06
50.4649	1.58439e-05		76.7031	3.90867e-06		39.1117	1.59382e-06
50.4916	1.58413e-05		76.7424	3.91311e-06		39.1447	1.59597e-06
50.5179	1.58409e-05		76.7832	3.91516e-06		39.1606	1.59698e-06
50.5438	1.58383e-05		76.8231	3.91726e-06		39.1764	1.59798e-06
50.5701	1.58306e-05		76.8629	3.9193e-06		39.1976	1.59936e-06
50.5965	1.58329e-05		76.9022	3.92136e-06		39.2177	1.60083e-06
50.6234	1.58305e-05		76.9416	3.92568e-06		39.2507	1.603e-06
50.6494	1.58343e-05		76.9814	3.92773e-06		39.2672	1.60407e-06
50.6747	1.58338e-05		77.0208	3.92987e-06		39.283	1.6051e-06
50.7017	1.58293e-05		77.0601	3.93201e-06		39.2989	1.60615e-06
50.7277	1.58269e-05		77.0995	3.93409e-06		39.3148	1.60721e-06
50.754	1.5827e-05		77.1393	3.93848e-06		39.3478	1.60946e-06
50.7799	1.58295e-05		77.1796	3.9406e-06		39.3637	1.61059e-06
50.8063	1.5831e-05		77.22	3.94272e-06		39.3795	1.61167e-06
50.8332	1.58323e-05		77.2622	3.94484e-06		39.401	1.61315e-06
50.8592	1.58402e-05		77.3026	3.94691e-06		39.4212	1.61446e-06
50.8849	1.58901e-05		77.3414	3.9512e-06		39.4542	1.61654e-06
50.9108	1.59113e-05		77.3818	3.95327e-06		39.4701	1.61755e-06
50.9368	1.59209e-05		77.4216	3.95538e-06		39.486	1.61853e-06
50.9635	1.59256e-05		77.46	3.95747e-06		39.5058	1.61973e-06
50.9898	1.5931e-05		77.4988	3.95968e-06		39.5261	1.62103e-06
51.0167	1.59358e-05		77.5377	3.96426e-06		39.5591	1.62315e-06
51.043	1.5948e-05		77.578	3.96637e-06		39.5749	1.62416e-06
51.0696	1.59471e-05		77.6188	3.9685e-06		39.5927	1.62527e-06
51.0963	1.59399e-05		77.6601	3.97067e-06		39.6086	1.62627e-06
51.1222	1.59528e-05		77.6995	3.97293e-06		39.6245	1.62737e-06
51.1489	1.59605e-05		77.7398	3.97792e-06		39.6575	1.62963e-06
51.1745	1.59606e-05		77.7801	3.98005e-06		39.6761	1.63116e-06
51.2008	1.59601e-05		77.8185	3.98215e-06		39.6961	1.63278e-06
51.2271	1.59618e-05		77.8559	3.98423e-06		39.712	1.63381e-06
51.2538	1.59624e-05		77.8958	3.98666e-06		39.7278	1.63488e-06
51.2804	1.596e-05		77.9356	3.99139e-06		39.7608	1.63701e-06
51.3064	1.59642e-05		77.9769	3.99348e-06		39.7767	1.63804e-06
51.3317	1.59627e-05		78.0172	3.99554e-06		39.7926	1.63915e-06
51.358	1.59654e-05		78.059	3.99755e-06		39.8138	1.6411e-06
51.384	1.5991e-05		78.0998	3.99957e-06		39.8297	1.6432e-06
51.41	1.59906e-05		78.1387	4.00381e-06		39.8627	1.64553e-06
51.436	1.59907e-05		78.1775	4.00592e-06		39.8798	1.64674e-06
51.4626	1.599e-05		78.2159	4.00798e-06		39.8957	1.6478e-06
51.4899	1.59874e-05		78.2553	4.01002e-06		39.9178	1.64924e-06
51.5162	1.5985e-05		78.2956	4.01199e-06		39.9379	1.65056e-06
51.5428	1.60484e-05		78.3349	4.0165e-06		39.9709	1.65269e-06
51.5688	1.60534e-05		78.3753	4.01879e-06		39.9867	1.65373e-06
51.5945	1.60589e-05		78.4161	4.02095e-06		40.004	1.65483e-06
51.6211	1.60613e-05		78.4564	4.0233e-06		40.0199	1.65581e-06
51.6477	1.60823e-05		78.4953	4.02563e-06		40.0358	1.65688e-06
51.6746	1.61079e-05		78.5341	4.02998e-06		40.0688	1.65906e-06
51.7009	1.60932e-05		78.5725	4.032e-06		40.0864	1.66025e-06
51.7269	1.60812e-05		78.6119	4.03414e-06		40.1066	1.66161e-06
51.7529	1.60788e-05		78.6502	4.03625e-06		40.1267	1.663e-06
51.7783	1.60771e-05		78.6896	4.03834e-06		40.147	1.66442e-06
51.8046	1.60778e-05		78.7309	4.04269e-06		40.18	1.66661e-06
51.8302	1.60795e-05		78.7732	4.04479e-06		40.1959	1.66763e-06
51.8562	1.60674e-05		78.8145	4.04695e-06		40.2118	1.66865e-06
51.8832	1.60888e-05		78.8548	4.04913e-06		40.2316	1.66986e-06
51.9098	1.61009e-05		78.8941	4.05131e-06		40.2475	1.67079e-06
51.9364	1.61012e-05		78.9325	4.05577e-06		40.2805	1.67287e-06
51.9624	1.61017e-05		78.9714	4.05791e-06		40.2963	1.67396e-06
51.9884	1.60992e-05		79.0102	4.05995e-06		40.3129	1.67504e-06
52.0147	1.60976e-05		79.0501	4.06202e-06		40.3288	1.67605e-06
52.041	1.60961e-05		79.0914	4.06413e-06		40.3446	1.67708e-06
52.0673	1.60989e-05		79.1317	4.06872e-06		40.3777	1.67916e-06
52.0939	1.60999e-05		79.1725	4.07082e-06		40.3935	1.68015e-06
52.1206	1.61e-05		79.2133	4.07296e-06		40.4094	1.68129e-06
52.1472	1.61083e-05		79.2527	4.07513e-06		40.4253	1.68235e-06
52.1741	1.61292e-05		79.291	4.07729e-06		40.4412	1.68335e-06
52.2001	1.61342e-05		79.3294	4.08164e-06		40.4742	1.68557e-06
52.2261	1.61301e-05		79.3698	4.08373e-06		40.4901	1.68662e-06
52.2514	1.6139e-05		79.4091	4.0858e-06		40.5059	1.68764e-06
52.2774	1.61597e-05		79.4485	4.08793e-06		40.5218	1.68867e-06
52.3031	1.61635e-05		79.4888	4.09005e-06		40.5377	1.68975e-06
52.3304	1.61711e-05		79.5286	4.09448e-06		40.5707	1.69204e-06
52.357	1.61704e-05		79.5699	4.09671e-06		40.5866	1.69308e-06
52.3836	1.61688e-05		79.6102	4.099e-06		40.6066	1.6944e-06
52.4099	1.61642e-05		79.6496	4.10116e-06		40.6225	1.69546e-06
52.4359	1.6169e-05		79.6885	4.1036e-06		40.6384	1.69653e-06
52.4622	1.61698e-05		79.7278	4.10871e-06		40.6714	1.6988e-06
52.4875	1.61711e-05		79.7686	4.11081e-06		40.6873	1.69979e-06
52.5132	1.61702e-05		79.8089	4.11285e-06		40.7055	1.70097e-06
[truncated: 32,916 more rows]

## Sheet: fig. 3a
			Etching times	Au 4f	C 1s	O 1s
			1	93.51	6.49	\
			2	95.21	4.79	\
			3	93.82	6.18	\
			4	93.11	6.89	\
			5	88.02	11.98	\
			6	87.53	12.47	\
			7	80.91	19.09	\
			8	74.1	25.9	\
			9	60.96	36.95	2.08
			10	39.9	57.06	3.04
			11	16.31	79.68	4.01
			12	8.72	86.43	4.85

## Sheet: fig. 3b
Binding energy (eV)	AR1	AR2	AR3	AR4	AR5	AR6	AR7	AR8	AR9	AR10	AR11	AR12
98.8	0.06805	0.06695	0.07617	0.06852	0.06776	0.06597	0.06239	0.05421	0.04329	0.02773	0.0121	0.00713
98.7	0.06984	0.07197	0.07044	0.06814	0.06618	0.06258	0.05925	0.05415	0.0423	0.03	0.01238	0.00672
98.6	0.07311	0.07204	0.07205	0.07033	0.066	0.06807	0.05895	0.05452	0.04411	0.02995	0.01222	0.00709
98.5	0.0711	0.06878	0.06922	0.07206	0.06533	0.06671	0.05835	0.05329	0.04516	0.02822	0.01316	0.00783
98.4	0.07013	0.07129	0.06973	0.07103	0.06977	0.06776	0.05805	0.05501	0.04505	0.02916	0.01311	0.00657
98.3	0.0717	0.07149	0.06896	0.06576	0.06551	0.06591	0.06022	0.05354	0.04422	0.02931	0.01242	0.0065
98.2	0.07013	0.0734	0.07488	0.07361	0.06563	0.06702	0.05931	0.05299	0.04439	0.03098	0.01226	0.0072
98.1	0.07155	0.07082	0.07314	0.06955	0.06971	0.06493	0.06088	0.05243	0.0456	0.02842	0.01226	0.00754
98	0.07147	0.07088	0.06954	0.07026	0.06856	0.0653	0.06184	0.05354	0.04367	0.02921	0.01202	0.00735
97.9	0.07058	0.06959	0.07128	0.06898	0.06916	0.06536	0.05883	0.05488	0.0456	0.02793	0.01344	0.00858
97.8	0.07065	0.07034	0.06922	0.06988	0.06642	0.06708	0.06142	0.05703	0.0457	0.02822	0.01336	0.00783
97.7	0.07199	0.07224	0.07064	0.0711	0.06764	0.06906	0.05787	0.05409	0.04527	0.02881	0.01299	0.00746
97.6	0.07177	0.06864	0.06716	0.06917	0.06691	0.06462	0.05841	0.05709	0.04362	0.02876	0.01222	0.0078
97.5	0.0688	0.06762	0.06813	0.07013	0.06849	0.0661	0.05642	0.05482	0.04406	0.02926	0.01226	0.00687
97.4	0.0708	0.07048	0.07257	0.06827	0.06843	0.06567	0.05841	0.05635	0.04257	0.03098	0.01161	0.00668
97.3	0.07088	0.0719	0.06909	0.06988	0.06667	0.06474	0.06136	0.05721	0.04466	0.02921	0.01255	0.00664
97.2	0.06716	0.06966	0.0698	0.06878	0.06551	0.0648	0.06058	0.0566	0.04417	0.02793	0.01226	0.00702
97.1	0.06946	0.07014	0.06967	0.06846	0.06673	0.06462	0.05973	0.05801	0.04439	0.02837	0.0123	0.00702
97	0.07177	0.07007	0.06838	0.06704	0.06545	0.06597	0.05992	0.0536	0.04439	0.02842	0.0121	0.00642
96.9	0.07013	0.07	0.06883	0.06537	0.06582	0.06641	0.06064	0.05329	0.04477	0.02867	0.0132	0.00639
96.8	0.06954	0.06803	0.06813	0.06994	0.06569	0.06326	0.05931	0.05335	0.04576	0.02906	0.01251	0.00616
96.7	0.06872	0.06966	0.06838	0.06833	0.06594	0.06486	0.05883	0.05427	0.04472	0.02753	0.01291	0.0072
96.6	0.06701	0.0679	0.06729	0.06692	0.06697	0.06203	0.0607	0.05433	0.04312	0.02694	0.0119	0.00713
96.5	0.06835	0.06885	0.06607	0.06994	0.06764	0.06406	0.06076	0.05372	0.04521	0.02832	0.01238	0.0069
96.4	0.06738	0.07061	0.06684	0.0675	0.06381	0.06203	0.05775	0.05219	0.04554	0.02724	0.01283	0.00754
96.3	0.06857	0.06919	0.06883	0.06975	0.06368	0.06018	0.05744	0.05262	0.04389	0.02896	0.01259	0.0069
96.2	0.07021	0.07075	0.06819	0.06782	0.06551	0.06289	0.0569	0.05317	0.04345	0.02827	0.01279	0.00687
96.1	0.07311	0.06498	0.07102	0.06885	0.0649	0.06104	0.05919	0.05262	0.04461	0.02768	0.01238	0.00746
96	0.07155	0.06939	0.06851	0.06717	0.06515	0.0656	0.05781	0.05439	0.04477	0.02758	0.01295	0.00806
95.9	0.06723	0.06566	0.07276	0.06788	0.06435	0.06363	0.05859	0.05335	0.04153	0.02734	0.0132	0.00713
95.8	0.06746	0.06708	0.07038	0.06814	0.0674	0.06234	0.05841	0.05464	0.04186	0.02763	0.0121	0.00661
95.7	0.07028	0.06932	0.06755	0.07	0.06606	0.06332	0.056	0.05537	0.04032	0.02935	0.0119	0.00716
95.6	0.07303	0.06749	0.07141	0.06814	0.06551	0.06499	0.05865	0.0539	0.04362	0.02768	0.01182	0.00716
95.5	0.0682	0.06708	0.07076	0.06653	0.06691	0.064	0.05865	0.05378	0.04422	0.02827	0.01279	0.00698
95.4	0.06716	0.07088	0.07134	0.06827	0.06764	0.06684	0.06028	0.05225	0.04208	0.02729	0.01356	0.00702
95.3	0.07021	0.06844	0.07012	0.06814	0.06399	0.06573	0.05823	0.05329	0.04252	0.02753	0.01299	0.00731
95.2	0.06954	0.06925	0.06851	0.06898	0.06539	0.06412	0.05979	0.05666	0.04065	0.0295	0.01352	0.00757
95.1	0.07155	0.07244	0.07166	0.06807	0.0632	0.06468	0.05937	0.05666	0.04433	0.02965	0.01287	0.0075
95	0.07199	0.07163	0.07244	0.06904	0.06575	0.06351	0.06076	0.05838	0.04378	0.02911	0.01186	0.00683
94.9	0.07006	0.06973	0.06916	0.07078	0.06478	0.06702	0.06034	0.0574	0.04356	0.02783	0.01267	0.00761
94.8	0.07207	0.07367	0.07173	0.06852	0.06703	0.06579	0.06034	0.05464	0.04213	0.0295	0.01482	0.00757
94.7	0.07095	0.07319	0.07276	0.07065	0.06856	0.06739	0.05787	0.05409	0.04642	0.02743	0.01255	0.00832
94.6	0.0711	0.06939	0.07089	0.07174	0.0674	0.0648	0.06076	0.05537	0.04625	0.02714	0.01397	0.00657
94.5	0.07199	0.06891	0.07186	0.0738	0.06533	0.06567	0.06233	0.05691	0.04702	0.0296	0.01328	0.00709
94.4	0.07727	0.07082	0.07347	0.07425	0.06898	0.06511	0.05889	0.05789	0.0451	0.02812	0.01405	0.00787
94.3	0.07274	0.07299	0.07456	0.07071	0.06734	0.0677	0.0619	0.05721	0.04576	0.0297	0.01364	0.00746
94.2	0.07199	0.06912	0.07289	0.06994	0.06843	0.06622	0.06486	0.05752	0.04417	0.02955	0.01332	0.0075
94.1	0.07363	0.06986	0.07572	0.07309	0.06709	0.06585	0.06052	0.0566	0.04439	0.0296	0.01283	0.00664
94	0.07512	0.06885	0.07089	0.07097	0.06898	0.06708	0.06486	0.05446	0.04702	0.0294	0.01482	0.0082
93.9	0.07125	0.06932	0.07456	0.07341	0.06904	0.06789	0.06263	0.05556	0.0445	0.03123	0.01299	0.00791
93.8	0.07184	0.07143	0.07269	0.07187	0.07008	0.0669	0.06184	0.05923	0.04499	0.03034	0.01311	0.00761
93.7	0.07274	0.07204	0.07218	0.07116	0.06989	0.06721	0.05998	0.05531	0.04428	0.03162	0.01259	0.00735
93.6	0.07385	0.07177	0.07327	0.07123	0.07056	0.06647	0.06257	0.0558	0.04708	0.0298	0.0145	0.0075
93.5	0.07274	0.07177	0.07237	0.07213	0.06849	0.06628	0.06317	0.05801	0.04472	0.03162	0.01368	0.00694
93.4	0.07259	0.07299	0.07166	0.07567	0.06618	0.06665	0.06335	0.05562	0.04505	0.03123	0.01356	0.00757
93.3	0.07303	0.06966	0.07205	0.07258	0.06886	0.06573	0.06088	0.05635	0.04658	0.03054	0.01238	0.00791
93.2	0.0743	0.0717	0.07546	0.06943	0.06996	0.06431	0.0619	0.05623	0.04845	0.03068	0.01332	0.00705
93.1	0.07036	0.07211	0.07469	0.07007	0.0719	0.06493	0.06251	0.05691	0.04505	0.03118	0.01324	0.00739
93	0.07244	0.06966	0.07199	0.07148	0.06545	0.06573	0.06118	0.05605	0.04351	0.03039	0.01336	0.00828
92.9	0.06999	0.07177	0.07211	0.07148	0.06697	0.06505	0.06178	0.05482	0.04592	0.03182	0.01344	0.00739
92.8	0.06909	0.07068	0.06832	0.06994	0.06929	0.0656	0.061	0.05807	0.04323	0.03285	0.01328	0.00757
92.7	0.07021	0.07	0.068	0.07078	0.06728	0.06567	0.05823	0.05482	0.04334	0.02975	0.01356	0.00698
92.6	0.06902	0.07299	0.07012	0.06975	0.06819	0.0656	0.05955	0.05666	0.04186	0.02729	0.01368	0.00828
92.5	0.06999	0.07041	0.07308	0.06865	0.06575	0.06505	0.05847	0.05305	0.04318	0.03039	0.01271	0.00728
92.4	0.07088	0.07007	0.07237	0.07	0.06527	0.06665	0.06094	0.05623	0.04323	0.03068	0.01291	0.00791
92.3	0.06946	0.06986	0.07102	0.0691	0.06387	0.0656	0.06058	0.05384	0.04329	0.02886	0.01271	0.00757
92.2	0.06761	0.06966	0.07083	0.06968	0.06521	0.06628	0.06046	0.05323	0.04625	0.02901	0.01368	0.00757
92.1	0.07192	0.07068	0.06928	0.07284	0.06874	0.06801	0.06166	0.05439	0.04675	0.02921	0.01429	0.00839
92	0.07147	0.07197	0.0698	0.07489	0.06582	0.06641	0.06034	0.05654	0.04719	0.03039	0.01389	0.00813
91.9	0.07028	0.07319	0.07224	0.07136	0.06454	0.06604	0.06203	0.05764	0.0473	0.0298	0.0145	0.0078
91.8	0.06961	0.07102	0.07462	0.07296	0.06722	0.06493	0.06257	0.05531	0.04625	0.03024	0.01376	0.00742
91.7	0.06999	0.07285	0.07147	0.07721	0.06898	0.06708	0.06281	0.05942	0.04642	0.0328	0.01454	0.00828
91.6	0.07199	0.0736	0.07089	0.07522	0.06667	0.06789	0.06564	0.06034	0.04708	0.03083	0.01429	0.00869
91.5	0.07318	0.07509	0.07443	0.07573	0.06734	0.07109	0.06353	0.05721	0.04658	0.03118	0.01401	0.00809
91.4	0.07356	0.07747	0.07263	0.07702	0.06868	0.07288	0.06395	0.05709	0.04686	0.03147	0.01478	0.00861
91.3	0.07467	0.07441	0.07855	0.07747	0.07209	0.07091	0.0645	0.05874	0.04906	0.03448	0.01531	0.00906
91.2	0.07519	0.07516	0.07688	0.0774	0.07391	0.07165	0.06293	0.06174	0.04982	0.03448	0.01506	0.00921
91.1	0.07936	0.07801	0.07366	0.07773	0.07446	0.07208	0.06287	0.06193	0.05037	0.03536	0.01494	0.0085
91	0.07564	0.07557	0.07546	0.07824	0.07531	0.07017	0.06546	0.06364	0.05032	0.03325	0.01559	0.00906
90.9	0.0807	0.07788	0.07655	0.07843	0.07458	0.07325	0.06377	0.06248	0.04988	0.03699	0.01523	0.00906
90.8	0.0772	0.07509	0.07913	0.08197	0.0755	0.07331	0.0651	0.06211	0.05186	0.03408	0.0162	0.00876
90.7	0.07906	0.07849	0.08061	0.07921	0.07349	0.0722	0.06745	0.06413	0.05257	0.03522	0.01588	0.01039
90.6	0.07869	0.08005	0.08003	0.08107	0.07568	0.07171	0.07022	0.06242	0.05114	0.03719	0.0151	0.0085
90.5	0.07742	0.08365	0.0799	0.08043	0.07647	0.07343	0.07034	0.06475	0.05384	0.03556	0.01713	0.00943
90.4	0.08255	0.07957	0.08106	0.08255	0.07677	0.07812	0.07034	0.06223	0.05334	0.03541	0.01661	0.00995
90.3	0.08181	0.07659	0.08086	0.08004	0.07684	0.07541	0.06974	0.06573	0.05301	0.03694	0.01807	0.01132
90.2	0.08345	0.07801	0.08093	0.08223	0.07878	0.07461	0.06992	0.06383	0.05301	0.0362	0.01831	0.01077
90.1	0.08672	0.07896	0.08273	0.08217	0.08055	0.07775	0.0704	0.06652	0.05686	0.03477	0.01604	0.0108
90	0.08226	0.08046	0.08479	0.08069	0.07611	0.07929	0.07022	0.06799	0.05334	0.03728	0.01872	0.01169
89.9	0.07921	0.08236	0.08376	0.08339	0.08012	0.07541	0.07324	0.06658	0.05482	0.03847	0.01929	0.0118
89.8	0.08211	0.08141	0.08421	0.08345	0.08201	0.07553	0.07288	0.06922	0.05697	0.04039	0.01953	0.01273
89.7	0.08754	0.08575	0.08106	0.08545	0.07251	0.08034	0.07288	0.07081	0.05691	0.03837	0.02103	0.01333
89.6	0.08598	0.08256	0.08357	0.08358	0.08213	0.08355	0.07257	0.07081	0.05971	0.04167	0.02164	0.01429
89.5	0.08798	0.08928	0.09026	0.08583	0.08493	0.08059	0.0748	0.07332	0.06059	0.04142	0.02249	0.01437
89.4	0.08932	0.09539	0.09051	0.08847	0.08256	0.08219	0.07468	0.07602	0.06065	0.04354	0.02282	0.01455
89.3	0.09423	0.09587	0.09244	0.09182	0.08719	0.08977	0.07981	0.0819	0.06361	0.04728	0.02424	0.01593
89.2	0.09981	0.09648	0.09798	0.09381	0.09193	0.09292	0.08481	0.08141	0.06504	0.04851	0.02546	0.01652
89.1	0.10338	0.10782	0.10377	0.10308	0.09821	0.0976	0.08867	0.0838	0.06905	0.04989	0.02672	0.01815
89	0.11312	0.10632	0.10422	0.11183	0.10636	0.09989	0.09337	0.0939	0.07564	0.0528	0.02895	0.01771
88.9	0.11714	0.12425	0.11535	0.11691	0.11087	0.11043	0.10344	0.09654	0.08273	0.05728	0.02936	0.02038
88.8	0.13231	0.13375	0.12866	0.12785	0.11921	0.11993	0.10995	0.10652	0.088	0.06265	0.03333	0.02135
88.7	0.14674	0.14564	0.14365	0.14233	0.13267	0.13072	0.1302	0.11798	0.09624	0.07191	0.03683	0.02383
88.6	0.17046	0.16159	0.15433	0.16163	0.14417	0.1486	0.14424	0.13415	0.11097	0.08073	0.04162	0.02847
88.5	0.20014	0.19024	0.18096	0.18299	0.17455	0.16592	0.16582	0.15657	0.12865	0.09304	0.04629	0.03033
88.4	0.23405	0.21835	0.21133	0.21072	0.20561	0.19743	0.19343	0.18474	0.1475	0.10619	0.054	0.03311
88.3	0.27875	0.25963	0.25745	0.25274	0.24238	0.24158	0.22501	0.21568	0.18491	0.12624	0.06094	0.03879
88.2	0.33513	0.31979	0.30068	0.30061	0.29784	0.29362	0.26371	0.25892	0.21995	0.15377	0.07516	0.04555
88.1	0.41322	0.38605	0.37389	0.37209	0.35982	0.36791	0.32405	0.31571	0.26841	0.18958	0.08884	0.04997
88	0.51058	0.46977	0.4599	0.45677	0.43368	0.43765	0.40084	0.38505	0.32933	0.22967	0.10346	0.05646
87.9	0.60332	0.58024	0.56386	0.55515	0.53657	0.52786	0.49711	0.47136	0.39151	0.2705	0.11884	0.06585
87.8	0.68758	0.67746	0.65624	0.65076	0.63344	0.61967	0.57818	0.5456	0.44771	0.30123	0.12908	0.06972
87.7	0.73979	0.74081	0.7391	0.73357	0.70053	0.6796	0.62929	0.59472	0.49072	0.3199	0.13322	0.06782
87.6	0.74314	0.76763	0.74978	0.75062	0.71715	0.70081	0.65569	0.60593	0.48946	0.31394	0.13074	0.0653
87.5	0.68476	0.74115	0.72488	0.73395	0.68087	0.68114	0.62917	0.57488	0.46293	0.29448	0.11892	0.05932
87.4	0.61321	0.65187	0.65862	0.66929	0.62309	0.61393	0.57058	0.5214	0.41431	0.26513	0.10581	0.05398
87.3	0.52404	0.5526	0.56296	0.58056	0.52933	0.51645	0.48186	0.43711	0.34427	0.2206	0.08884	0.04421
87.2	0.41359	0.45538	0.45636	0.47588	0.43142	0.4178	0.39988	0.35595	0.28483	0.17155	0.07207	0.03545
87.1	0.32367	0.35598	0.36115	0.37396	0.3457	0.32784	0.31772	0.2724	0.22418	0.14278	0.05753	0.02962
87	0.2499	0.27505	0.27842	0.29025	0.26759	0.25465	0.24123	0.21543	0.17546	0.11338	0.04576	0.02354
86.9	0.20192	0.21448	0.22117	0.22623	0.20804	0.20138	0.18728	0.17476	0.14063	0.08747	0.03703	0.01953
86.8	0.15663	0.17035	0.17704	0.18164	0.16968	0.15828	0.14979	0.13703	0.10932	0.07166	0.02915	0.01667
86.7	0.12956	0.14373	0.14526	0.14966	0.1348	0.13059	0.12278	0.11344	0.09201	0.06127	0.02517	0.01503
86.6	0.1126	0.12445	0.12223	0.12894	0.11604	0.1145	0.1047	0.09268	0.07658	0.05073	0.02282	0.01459
86.5	0.10316	0.10714	0.10685	0.10874	0.10283	0.10069	0.09482	0.08239	0.07196	0.04452	0.02302	0.01303
86.4	0.09074	0.10001	0.09714	0.09864	0.09041	0.08996	0.08095	0.07687	0.06367	0.04324	0.02067	0.01255
86.3	0.08003	0.08731	0.09174	0.08821	0.08639	0.08268	0.07938	0.07442	0.05944	0.04044	0.01998	0.01255
86.2	0.08099	0.08453	0.08228	0.08268	0.08165	0.07985	0.07324	0.0705	0.0573	0.03881	0.01929	0.01284
86.1	0.08017	0.08215	0.08112	0.08429	0.07586	0.07855	0.07016	0.06799	0.05763	0.03852	0.01945	0.01348
86	0.07779	0.07896	0.07977	0.08043	0.07641	0.07454	0.07143	0.06518	0.05257	0.03921	0.02038	0.01284
85.9	0.07817	0.08107	0.08022	0.08094	0.07452	0.07565	0.07203	0.06493	0.05603	0.0394	0.02046	0.01299
85.8	0.07675	0.07774	0.08151	0.07818	0.07556	0.07535	0.07137	0.06438	0.0557	0.03921	0.02115	0.01567
85.7	0.08032	0.0791	0.08318	0.07689	0.07684	0.07929	0.07131	0.0672	0.05757	0.04122	0.01994	0.01593
85.6	0.08962	0.08528	0.08221	0.08268	0.07818	0.08219	0.073	0.07167	0.05757	0.04251	0.02197	0.01637
85.5	0.09096	0.08813	0.088	0.0877	0.08067	0.08201	0.08053	0.0751	0.06262	0.04487	0.02469	0.01734
85.4	0.09535	0.09614	0.09502	0.09651	0.08633	0.08897	0.0833	0.07865	0.06614	0.04807	0.0253	0.01897
85.3	0.10777	0.10544	0.10113	0.10321	0.09559	0.09495	0.0903	0.08606	0.074	0.05216	0.02651	0.02019
85.2	0.11573	0.11264	0.11103	0.1097	0.10375	0.10759	0.09952	0.09691	0.08191	0.05674	0.03167	0.02168
85.1	0.13075	0.12391	0.12371	0.12122	0.11708	0.11838	0.1132	0.10475	0.09092	0.06575	0.03447	0.02302
85	0.1489	0.1419	0.14494	0.14097	0.14101	0.13361	0.1261	0.11926	0.09976	0.07762	0.03906	0.02547
84.9	0.17329	0.16729	0.16449	0.15918	0.15458	0.15347	0.14804	0.13746	0.11937	0.08486	0.04543	0.03003
84.8	0.21077	0.20579	0.19659	0.18685	0.1821	0.18121	0.17619	0.16165	0.14239	0.10043	0.05307	0.03241
84.7	0.25161	0.24565	0.23378	0.227	0.22551	0.22801	0.21025	0.19791	0.17117	0.12279	0.06168	0.03831
84.6	0.31237	0.302	0.2873	0.2786	0.26935	0.27666	0.2516	0.25292	0.20435	0.15352	0.07337	0.04432
84.5	0.40221	0.37085	0.36218	0.34488	0.34393	0.3427	0.31639	0.31191	0.2578	0.18815	0.0862	0.05398
84.4	0.51749	0.46576	0.45733	0.44654	0.4352	0.4342	0.4003	0.3897	0.3229	0.23651	0.10768	0.06203
84.3	0.63939	0.59809	0.57846	0.56261	0.544	0.53994	0.49445	0.48851	0.40876	0.28567	0.12623	0.07202
84.2	0.76843	0.73979	0.718	0.69889	0.67368	0.66881	0.61893	0.59086	0.49369	0.33709	0.14483	0.08145
84.1	0.87196	0.86119	0.83154	0.81638	0.791	0.7817	0.73056	0.68489	0.56648	0.38275	0.15847	0.0872
84	0.9351	0.94022	0.92521	0.91405	0.87034	0.84873	0.78987	0.73647	0.6096	0.399	0.1631	0.08434
83.9	0.92394	0.9521	0.9382	0.9311	0.8802	0.8753	0.8091	0.741	0.60218	0.38915	0.15673	0.08056
83.8	0.84972	0.89296	0.88686	0.89179	0.84464	0.82869	0.77107	0.69708	0.55571	0.35571	0.14593	0.07046
83.7	0.73325	0.78413	0.78496	0.80177	0.74887	0.72905	0.67311	0.6158	0.48375	0.30956	0.124	0.06025
83.6	0.59105	0.65804	0.66132	0.66794	0.62169	0.60777	0.55877	0.51111	0.39563	0.24843	0.09919	0.0477
83.5	0.45323	0.50718	0.51773	0.52059	0.48342	0.47859	0.44382	0.40306	0.31417	0.19263	0.07621	0.03664
83.4	0.33966	0.37981	0.39782	0.40027	0.36884	0.35873	0.33128	0.29794	0.23352	0.14185	0.06062	0.02773
83.3	0.25309	0.2893	0.29361	0.29668	0.27544	0.26587	0.24195	0.21972	0.16953	0.10708	0.04616	0.02175
83.2	0.18512	0.21014	0.21396	0.22108	0.20055	0.19626	0.18168	0.16043	0.12668	0.07713	0.03431	0.01555
83.1	0.13447	0.15765	0.16108	0.16375	0.14898	0.14237	0.13297	0.11932	0.09416	0.05925	0.02408	0.01299
83	0.10278	0.12018	0.11927	0.12502	0.11312	0.10926	0.10271	0.09427	0.07059	0.04748	0.01908	0.00958
82.9	0.08189	0.09268	0.09251	0.09503	0.08743	0.0891	0.07963	0.07204	0.05521	0.03778	0.01478	0.00754
82.8	0.07251	0.07367	0.07784	0.0756	0.07227	0.06764	0.06444	0.0566	0.0451	0.02945	0.01311	0.00635
82.7	0.06091	0.06138	0.06234	0.06138	0.06082	0.05747	0.05142	0.04913	0.03708	0.02487	0.01117	0.00542
82.6	0.05266	0.05398	0.05262	0.0534	0.05315	0.05093	0.04388	0.03871	0.0334	0.02172	0.00934	0.00475
82.5	0.04433	0.04678	0.04793	0.04568	0.04499	0.04384	0.03797	0.03669	0.02785	0.01778	0.00771	0.00486
82.4	0.03756	0.04298	0.04169	0.04163	0.03964	0.03755	0.0343	0.03265	0.02697	0.01699	0.00666	0.00423
82.3	0.0357	0.0389	0.03847	0.03886	0.03519	0.03447	0.03201	0.02965	0.02428	0.01473	0.00678	0.00379
82.2	0.03473	0.03476	0.03525	0.03449	0.03148	0.02997	0.02984	0.02701	0.0217	0.01364	0.00633	0.00371
82.1	0.0299	0.03388	0.03204	0.03153	0.0291	0.02775	0.02821	0.02554	0.02055	0.01276	0.0054	0.00304
82	0.02856	0.03062	0.02869	0.03018	0.02819	0.02676	0.02706	0.02518	0.01758	0.01197	0.00443	0.00371
81.9	0.02692	0.02716	0.02663	0.02953	0.02734	0.02546	0.0223	0.02224	0.01659	0.01177	0.00499	0.00327
81.8	0.02492	0.02702	0.02618	0.02754	0.02271	0.02516	0.02055	0.0204	0.01582	0.01034	0.0056	0.00241
81.7	0.02633	0.026	0.02509	0.02535	0.0235	0.02349	0.01989	0.01997	0.01582	0.00985	0.00483	0.00278
81.6	0.02365	0.02471	0.0238	0.02329	0.02332	0.0222	0.01881	0.01991	0.01472	0.01049	0.00451	0.00241
81.5	0.02268	0.02322	0.02303	0.0222	0.02234	0.02257	0.02019	0.01752	0.01511	0.00946	0.00434	0.00226
81.4	0.02172	0.02471	0.02149	0.02117	0.02265	0.02066	0.01953	0.01801	0.0161	0.00872	0.00479	0.00193
81.3	0.0235	0.02193	0.02181	0.02188	0.01997	0.01979	0.01905	0.01936	0.01428	0.00896	0.00422	0.00219
81.2	0.02187	0.02363	0.02155	0.01924	0.02009	0.02022	0.01766	0.01764	0.01357	0.00901	0.00402	0.00286
81.1	0.02097	0.02037	0.02168	0.02007	0.02015	0.01973	0.01905	0.01593	0.01307	0.00852	0.00357	0.00264
81	0.01837	0.02146	0.02071	0.0204	0.01863	0.018	0.01754	0.0158	0.0122	0.00808	0.00365	0.002
80.9	0.01986	0.02016	0.01885	0.01905	0.01711	0.0193	0.01778	0.01617	0.01302	0.00906	0.00325	0.00297
80.8	0.01889	0.01928	0.01808	0.01917	0.01924	0.01702	0.01706	0.01544	0.01165	0.00837	0.00365	0.00215
80.7	0.02008	0.01704	0.01878	0.01866	0.01808	0.0172	0.01609	0.01537	0.0106	0.00847	0.0039	0.00256
80.6	0.01815	0.01854	0.0193	0.01885	0.01772	0.01511	0.01627	0.0147	0.01082	0.00724	0.00337	0.00212
80.5	0.01867	0.01901	0.02039	0.01679	0.0196	0.01566	0.01507	0.01403	0.0122	0.00798	0.00378	0.002
80.4	0.01785	0.01786	0.01756	0.0175	0.01565	0.01665	0.01489	0.01292	0.01044	0.00754	0.00309	0.00204
80.3	0.018	0.01792	0.01833	0.01712	0.01772	0.01652	0.01483	0.01305	0.01115	0.00729	0.0026	0.00148
80.2	0.01792	0.01847	0.01673	0.01654	0.01686	0.01622	0.01417	0.01446	0.01132	0.00635	0.00333	0.00152
80.1	0.01554	0.01657	0.01576	0.01544	0.01534	0.01597	0.01477	0.01323	0.01027	0.00685	0.00305	0.00152
80	0.01911	0.01745	0.01711	0.01666	0.0151	0.01517	0.01531	0.01286	0.00928	0.00675	0.00361	0.00208
79.9	0.01867	0.01772	0.01705	0.01782	0.01595	0.01652	0.01423	0.01335	0.00939	0.00734	0.00309	0.002
79.8	0.01844	0.01806	0.01538	0.01782	0.01577	0.014	0.01477	0.01482	0.01005	0.00699	0.003	0.00189
79.7	0.01614	0.01541	0.01698	0.01712	0.01589	0.01572	0.01356	0.01286	0.01033	0.00635	0.0028	0.0016
79.6	0.0177	0.01487	0.01576	0.01724	0.01607	0.01511	0.0141	0.01299	0.01038	0.00635	0.00329	0.00193
79.5	0.01636	0.01602	0.01499	0.01628	0.01571	0.01597	0.01495	0.01323	0.01	0.0063	0.00349	0.00234
79.4	0.01361	0.01623	0.01531	0.01493	0.0151	0.01449	0.01441	0.01329	0.01126	0.00645	0.00264	0.0023
79.3	0.01502	0.01691	0.0157	0.01621	0.01486	0.01369	0.0141	0.01225	0.0111	0.00645	0.00341	0.00215
79.2	0.01577	0.01663	0.0166	0.01808	0.01425	0.0135	0.01236	0.01109	0.0095	0.00685	0.00325	0.00197
79.1	0.01733	0.01602	0.01769	0.01628	0.0151	0.01437	0.01429	0.01335	0.00901	0.00611	0.00309	0.00212
79	0.01592	0.01589	0.01628	0.01518	0.01473	0.01541	0.01344	0.01201	0.00934	0.00635	0.00337	0.00219
78.9	0.01696	0.01691	0.01589	0.0157	0.01394	0.01406	0.0126	0.01121	0.01016	0.00621	0.00268	0.00148
78.8	0.01487	0.01602	0.01647	0.01673	0.01431	0.01474	0.01236	0.01286	0.01088	0.00704	0.003	0.00178
78.7	0.01696	0.01514	0.0157	0.01551	0.01376	0.014	0.01386	0.01219	0.00978	0.00596	0.0026	0.00208
78.6	0.01606	0.01555	0.01628	0.01589	0.01358	0.014	0.01398	0.01164	0.00928	0.00616	0.00329	0.00171
78.5	0.01592	0.01528	0.01473	0.01531	0.01352	0.01375	0.01296	0.01225	0.00945	0.00561	0.00268	0.00167
78.4	0.01636	0.01514	0.01396	0.01557	0.01589	0.01344	0.0129	0.01201	0.00917	0.0069	0.00276	0.00204
78.3	0.01569	0.01494	0.01428	0.01493	0.01534	0.01424	0.01338	0.01109	0.00989	0.0064	0.0024	0.00189
78.2	0.01577	0.01562	0.01666	0.01615	0.01382	0.01511	0.0123	0.01115	0.00934	0.00566	0.003	0.00163
78.1	0.01517	0.01629	0.01583	0.01383	0.01413	0.01548	0.01302	0.01341	0.01016	0.00596	0.00333	0.00167
78	0.01755	0.01541	0.01531	0.01448	0.01492	0.01443	0.01157	0.01256	0.01104	0.0064	0.00305	0.00193
77.9	0.01376	0.01514	0.01525	0.01345	0.01492	0.01319	0.01109	0.01268	0.00972	0.0063	0.00353	0.00145
77.8	0.01547	0.01507	0.0164	0.01544	0.01358	0.01541	0.01374	0.01219	0.01022	0.0064	0.0028	0.00145
77.7	0.01666	0.01555	0.01557	0.01602	0.0126	0.01381	0.01417	0.01158	0.00862	0.0066	0.00276	0.00204
77.6	0.01547	0.01731	0.01473	0.0139	0.01394	0.0143	0.0132	0.01225	0.00956	0.00645	0.00321	0.00197
77.5	0.0151	0.01514	0.01383	0.01403	0.0137	0.01301	0.01218	0.01201	0.00923	0.00601	0.003	0.002
77.4	0.0154	0.01555	0.01538	0.01744	0.01413	0.01412	0.0132	0.01152	0.00873	0.00601	0.003	0.00212
77.3	0.0177	0.015	0.0155	0.01544	0.01419	0.01393	0.0135	0.01225	0.01	0.00606	0.00345	0.00204
77.2	0.01599	0.01521	0.01589	0.0166	0.01303	0.0148	0.01242	0.01213	0.00956	0.00532	0.00369	0.00204
77.1	0.0154	0.01745	0.01492	0.01654	0.01382	0.01449	0.01308	0.01078	0.00846	0.0066	0.00317	0.0016
77	0.0154	0.0167	0.01583	0.01621	0.01522	0.01233	0.0129	0.01207	0.00956	0.00561	0.00382	0.0016
76.9	0.0145	0.0165	0.01467	0.01628	0.01479	0.01381	0.01314	0.01341	0.00945	0.00626	0.00317	0.00223
76.8	0.01532	0.01548	0.01576	0.01461	0.01498	0.01418	0.01248	0.01133	0.00884	0.00665	0.00264	0.00156
76.7	0.01659	0.01609	0.0175	0.01589	0.01516	0.01504	0.01248	0.01121	0.00983	0.00655	0.00341	0.00189
76.6	0.01651	0.0148	0.01653	0.01499	0.01455	0.01449	0.01272	0.01158	0.01049	0.00596	0.00305	0.00193
76.5	0.0148	0.01453	0.01563	0.01486	0.01486	0.01486	0.0132	0.01286	0.01055	0.0064	0.00309	0.00223
76.4	0.01629	0.015	0.01409	0.01634	0.01522	0.01301	0.01248	0.01145	0.01082	0.00665	0.00284	0.00193
76.3	0.01614	0.01446	0.01576	0.01641	0.01571	0.01541	0.01447	0.01335	0.00945	0.00566	0.00325	0.0016
76.2	0.01562	0.01562	0.0155	0.0166	0.01546	0.01548	0.0138	0.01256	0.00994	0.00606	0.00357	0.00171
76.1	0.01688	0.01548	0.01608	0.01705	0.01534	0.01603	0.01248	0.01194	0.01027	0.00606	0.00325	0.00171
76	0.01711	0.01691	0.01743	0.01609	0.01455	0.01437	0.01368	0.01225	0.01005	0.0064	0.00296	0.00212
75.9	0.01562	0.01541	0.01705	0.01666	0.01449	0.01578	0.01471	0.01378	0.01044	0.00714	0.00345	0.00197
75.8	0.01562	0.01704	0.01788	0.01679	0.01638	0.01615	0.01398	0.0125	0.01104	0.00714	0.00357	0.00186
75.7	0.01733	0.01792	0.01666	0.01602	0.01486	0.01683	0.01302	0.01286	0.00972	0.0067	0.00276	0.00271
75.6	0.01733	0.0182	0.01718	0.01699	0.01589	0.01585	0.01278	0.01268	0.00972	0.00724	0.00325	0.00197
75.5	0.01681	0.01786	0.0173	0.01808	0.0165	0.01486	0.01429	0.01341	0.01115	0.00744	0.00321	0.00193
75.4	0.01748	0.0167	0.01724	0.01718	0.01534	0.01597	0.01513	0.01458	0.01225	0.00754	0.00361	0.00186
75.3	0.01718	0.01765	0.01795	0.0166	0.01455	0.01535	0.01573	0.01409	0.01044	0.00719	0.00321	0.002
75.2	0.01837	0.01677	0.01795	0.01744	0.01747	0.01554	0.01615	0.01409	0.01115	0.00699	0.00394	0.00238
75.1	0.01673	0.01826	0.01473	0.01763	0.01589	0.01492	0.01567	0.01317	0.01099	0.00685	0.00305	0.00275
75	0.01815	0.01725	0.01743	0.01692	0.01711	0.01683	0.01453	0.01421	0.01071	0.00699	0.00365	0.00249
74.9	0.01874	0.01813	0.01814	0.01724	0.01735	0.01566	0.01501	0.01378	0.00939	0.00655	0.00402	0.00241
74.8	0.01778	0.01745	0.01827	0.0148	0.01595	0.01659	0.01453	0.01378	0.01093	0.0065	0.00309	0.0023

## Sheet: fig. 3c
Binding energy (eV)	AR1	AR2	AR3	AR4	AR5	AR6	AR7	AR8	AR9	AR10	Binding energy (eV)	AR11	Binding energy (eV)	AR12
294.8	0.01253	0.01818	0.01111	0.0026	0.01698	0.01229	0.03372	0.04001	0.03422	0.08201	294.8	0.05489	294.8	0.06687
293.8	0.02749	0.01104	2.99372e-05	0.00847	0.01463	0.000560996	0.06493	0.06243	0.02853	0.08628	294.7	0.05731	294.7	0.08283
292.8	0.02481	2.16119e-05	0.0138	0.00554	0.02639	0.03371	0.04963	0.0337	0.02782	0.11193	294.6	0.06254	294.6	0.07848
291.8	0.01766	0.01018	0.00662	0.02205	0.03109	0.04238	0.03066	0.04071	0.05983	0.08201	294.5	0.06817	294.5	0.07268
290.8	0.01364	0.02099	0.00332	0.01801	0.01275	0.00923	0.02515	0.07994	0.05343	0.1041	294.4	0.06858	294.4	0.08501
289.8	0.01521	0.0145	0.02727	0.01251	0.00946	5.09996e-05	0.03372	0.04981	0.06623	0.11906	294.3	0.07944	294.3	0.08356
288.8	0.02057	0.02423	0.02847	0.01361	0.03956	0.0281	0.07105	0.05542	0.06196	0.14471	294.2	0.06978	294.2	0.07485
287.8	0.02883	0.03093	0.00692	0.02131	0.02404	0.04646	0.03372	0.05962	0.10251	0.20242	294.1	0.06858	294.1	0.07413
286.8	0.02793	0.02768	0.02637	0.03048	0.05085	0.05258	0.05392	0.11217	0.15729	0.2295	294	0.06013	294	0.07703
285.8	0.04133	0.02768	0.04374	0.058	0.08143	0.09185	0.14939	0.1437	0.23057	0.44396	293.9	0.06455	293.9	0.06397
284.8	0.065	0.048	0.062	0.0635	0.12	0.11633	0.1757	0.25089	0.37	0.57007	293.8	0.07622	293.8	0.07848
283.8	0.05183	0.04454	0.03356	0.069	0.06873	0.125	0.191	0.26	0.33656	0.55725	293.7	0.05771	293.7	0.07775
282.8	0.03954	0.0333	0.02458	0.03452	0.08378	0.06584	0.10899	0.11357	0.16654	0.30645	293.6	0.06656	293.6	0.07558
281.8	0.01766	0.01212	0.0153	0.01654	0.06167	0.023	0.03372	0.0365	0.04489	0.06847	293.5	0.06576	293.5	0.0734
280.8	0.01208	0.02055	0.01709	3.66826e-05	0.03109	0.02708	0.02515	0.0323	0.03208	0.03427	293.4	0.06455	293.4	0.07413
279.8	2.23291e-05	0.0158	0.02877	0.01838	0.02733	0.02198	0.01781	0.02109	0.01714	0.01931	293.3	0.06656	293.3	0.08936
278.8	0.01677	0.01364	0.02667	0.00407	0.01557	0.03116	0.038	0.04141	0.03849	0.03213	293.2	0.06576	293.2	0.06615
277.8	0.01677	0.01407	0.00871	0.01728	4.70404e-05	0.03371	6.11983e-05	7.0062e-05	0.03351	7.125e-05	293.1	0.0887	293.1	0.06833
276.8	0.01789	0.01969	0.00662	0.01728	0.00193	0.01994	0.01414	0.02529	7.11402e-05	0.00506	293	0.08387	293	0.08428
											292.9	0.07059	292.9	0.07775
											292.8	0.07421	292.8	0.08211
											292.7	0.06737	292.7	0.07775
											292.6	0.0726	292.6	0.08066
											292.5	0.07099	292.5	0.08211
											292.4	0.06737	292.4	0.08283
											292.3	0.08789	292.3	0.08283
											292.2	0.07944	292.2	0.08356
											292.1	0.07421	292.1	0.07485
											292	0.07381	292	0.08718
											291.9	0.08145	291.9	0.09879
											291.8	0.08991	291.8	0.08573
											291.7	0.08387	291.7	0.09081
											291.6	0.08306	291.6	0.09589
											291.5	0.08588	291.5	0.09008
											291.4	0.08789	291.4	0.09226
											291.3	0.07381	291.3	0.10532
											291.2	0.08789	291.2	0.09589
											291.1	0.09232	291.1	0.09299
											291	0.07984	291	0.10677
											290.9	0.08467	290.9	0.09516
											290.8	0.08669	290.8	0.09299
											290.7	0.08789	290.7	0.09661
											290.6	0.0887	290.6	0.10677
											290.5	0.08266	290.5	0.10169
											290.4	0.09755	290.4	0.10604
											290.3	0.0883	290.3	0.09951
											290.2	0.0887	290.2	0.10242
											290.1	0.08387	290.1	0.09806
											290	0.08065	290	0.10749
											289.9	0.08588	289.9	0.11112
											289.8	0.09393	289.8	0.11257
											289.7	0.09997	289.7	0.10242
											289.6	0.09393	289.6	0.10169
											289.5	0.09514	289.5	0.12127
											289.4	0.10641	289.4	0.10967
											289.3	0.09474	289.3	0.11184
											289.2	0.09715	289.2	0.12127
											289.1	0.09916	289.1	0.1278
											289	0.09353	289	0.1249
											288.9	0.09353	288.9	0.11402
											288.8	0.10037	288.8	0.12708
											288.7	0.1048	288.7	0.12708
											288.6	0.11727	288.6	0.11837
											288.5	0.11204	288.5	0.1191
											288.4	0.10963	288.4	0.13868
											288.3	0.11647	288.3	0.14158
											288.2	0.1221	288.2	0.14521
											288.1	0.13096	288.1	0.15029
											288	0.12532	288	0.12635
											287.9	0.13739	287.9	0.13651
											287.8	0.11808	287.8	0.15319
											287.7	0.12572	287.7	0.15681
											287.6	0.1382	287.6	0.14158
											287.5	0.13981	287.5	0.15391
											287.4	0.14263	287.4	0.15391
											287.3	0.16516	287.3	0.17422
											287.2	0.16436	287.2	0.16407
											287.1	0.16235	287.1	0.17567
											287	0.16355	287	0.18728
											286.9	0.18247	286.9	0.20033
											286.8	0.19857	286.8	0.23878
											286.7	0.2046	286.7	0.2337
											286.6	0.21668	286.6	0.24748
											286.5	0.22674	286.5	0.26271
											286.4	0.26255	286.4	0.2881
											286.3	0.28147	286.3	0.32001
											286.2	0.30723	286.2	0.32799
											286.1	0.34184	286.1	0.37151
											286	0.35351	286	0.38747
											285.9	0.38691	285.9	0.41503
											285.8	0.44969	285.8	0.46435
											285.7	0.48028	285.7	0.51657
											285.6	0.5173	285.6	0.54776
											285.5	0.56077	285.5	0.59491
											285.4	0.61308	285.4	0.66744
											285.3	0.65655	285.3	0.69065
											285.2	0.67345	285.2	0.72837
											285.1	0.74307	285.1	0.78204
											285	0.77728	285	0.81033
											284.9	0.7805	284.9	0.85094
											284.8	0.797	284.8	0.84587
											284.7	0.7801	284.7	0.864
											284.6	0.76843	284.6	0.84369
											284.5	0.73905	284.5	0.7552
											284.4	0.66138	284.4	0.72329
											284.3	0.599	284.3	0.61594
											284.2	0.54225	284.2	0.54558
											284.1	0.44728	284.1	0.46145
											284	0.38047	284	0.37804
											283.9	0.28187	283.9	0.34467
											283.8	0.25129	283.8	0.2453
											283.7	0.1877	283.7	0.22282
											283.6	0.15792	283.6	0.13433
											283.5	0.10882	283.5	0.13651
											283.4	0.0891	283.4	0.09589
											283.3	0.08266	283.3	0.07703
											283.2	0.05127	283.2	0.05454
											283.1	0.04725	283.1	0.05019
											283	0.03316	283	0.04294
											282.9	0.02793	282.9	0.02698
											282.8	0.01666	282.8	0.03133
											282.7	0.01143	282.7	0.02481
											282.6	0.01505	282.6	0.01102
											282.5	0.01384	282.5	0.01683
											282.4	0.02189	282.4	0.00812
											282.3	0.00781	282.3	0.02698
											282.2	0.00781	282.2	0.02263
											282.1	0.01304	282.1	0.01683
											282	0.01706	282	0.0161
											281.9	0.01344	281.9	0.00595
											281.8	0.00499	281.8	0.0161
											281.7	0.01384	281.7	0.02263
											281.6	0.0066	281.6	0.01393
											281.5	0.00861	281.5	0.01683
											281.4	0.01264	281.4	0.0132
											281.3	0.007	281.3	0.01973
											281.2	0.00378	281.2	0.00377
											281.1	0.00942	281.1	0.019
											281	0.01264	281	0.01755
											280.9	0.00861	280.9	0.01248
											280.8	0.01062	280.8	0.019
											280.7	0.00378	280.7	0.02045
											280.6	0.01586	280.6	0.01175
											280.5	0.0074	280.5	0.02045
											280.4	0.0058	280.4	0.01175
											280.3	0.01022	280.3	0.01465
											280.2	0.0074	280.2	0.00812
											280.1	0.0074	280.1	0.01465
											280	0.01062	280	0.000870383
											279.9	0.00378	279.9	0.0074
											279.8	0.007	279.8	0.01175
											279.7	0.000965865	279.7	0.01465
											279.6	0.000160978	279.6	0.00957
											279.5	0.007	279.5	0.01175
											279.4	0.0074	279.4	0.0161
											279.3	0.0062	279.3	0.000145064
											279.2	0.00258	279.2	0.01973
											279.1	0.000563422	279.1	0.0103
											279	0.01143	279	0.01538
											278.9	0.0062	278.9	0.01828
											278.8	0.01505	278.8	0.0103
											278.7	0.00258	278.7	0.01828
											278.6	0.00861	278.6	0.01248
											278.5	0.01545	278.5	0.01755
											278.4	0.01223	278.4	0.01755
											278.3	0.01022	278.3	0.0219
											278.2	0.01384	278.2	0.00232
											278.1	0.01062	278.1	0.00812
											278	0.00378	278	0.00812
											277.9	0.00539	277.9	0.01755
											277.8	0.00338	277.8	0.0074
											277.7	0.01425	277.7	0.02045
											277.6	0.0062	277.6	0.0074
											277.5	0.01384	277.5	0.0132
											277.4	0.00901	277.4	0.02553
											277.3	0.01344	277.3	0.02553
											277.2	0.01344	277.2	0.02481
											277.1	0.01344	277.1	0.0074
											277	0.01183	277	0.01465
											276.9	0.01908	276.9	0.0132
											276.8	0.00942	276.8	0.01465

## Sheet: fig. 3d-f
Cleaned surface										Uncleaned surface									AR12
Binding energy (eV)	Experimental curve	OI	OII	OIII	Base line	Fitted curve				Binding energy (eV)	Experimental curve	OI	OII	OIII	Base line	Fitted curve			Binding energy (eV)	Experimental curve	OI	OII	OIII	Base line	Fitted curve
540	549.063	541.506	541.413	541.209	541.195	541.738				540	686.667	710.095	709.585	709.347	709.322	710.383			540	19.18	0.41	0.2	0.05	0	0.66
539.9	529.375	541.039	540.943	540.731	540.716	541.281				539.9	696.667	708.791	708.258	708.009	707.983	709.092			539.9	-31.16	0.42	0.2	0.05	0	0.68
539.8	539.375	540.569	540.465	540.245	540.23	540.82				539.8	711.667	707.463	706.906	706.648	706.62	707.776			539.8	-36.49	0.45	0.22	0.06	0	0.72
539.7	540.625	540.101	539.981	539.753	539.737	540.361				539.7	756.667	706.114	705.531	705.262	705.234	706.439			539.7	-28.58	0.48	0.23	0.06	0	0.77
539.6	547.5	539.625	539.489	539.253	539.237	539.895				539.6	705	704.76	704.134	703.854	703.825	705.098			539.6	-16.55	0.51	0.23	0.05	0	0.8
539.5	538.438	539.144	538.993	538.747	538.73	539.425				539.5	690	703.384	702.713	702.423	702.393	703.734			539.5	-22.44	0.55	0.25	0.06	0	0.86
539.4	527.5	538.655	538.496	538.234	538.216	538.953				539.4	690	701.982	701.27	700.967	700.936	702.348			539.4	6.66	0.57	0.26	0.06	0	0.9
539.3	536.25	538.159	537.99	537.714	537.695	538.473				539.3	685	700.557	699.806	699.488	699.455	700.94			539.3	-20.7	0.61	0.27	0.06	0	0.95
539.2	536.875	537.656	537.478	537.186	537.167	537.987				539.2	680	699.108	698.317	697.984	697.95	699.508			539.2	-46.58	0.64	0.29	0.07	0	1
539.1	540.313	537.146	536.959	536.652	536.631	537.493				539.1	696.667	697.634	696.804	696.456	696.421	698.052			539.1	-38.93	0.68	0.3	0.07	0	1.05
539	539.375	536.629	536.433	536.111	536.09	536.993				539	706.667	696.139	695.267	694.904	694.868	696.574			539	-11.27	0.71	0.31	0.07	0	1.09
538.9	550.938	536.105	535.9	535.563	535.541	536.486				538.9	730	694.657	693.707	693.33	693.291	695.11			538.9	-16.83	0.75	0.33	0.08	0	1.14
538.8	547.5	535.575	535.361	535.009	534.986	535.973				538.8	696.667	693.152	692.126	691.732	691.693	693.626			538.8	-44.16	0.77	0.33	0.07	0	1.18
538.7	542.188	535.045	534.816	534.448	534.425	535.46				538.7	735	691.625	690.528	690.112	690.07	692.123			538.7	-18.24	0.81	0.35	0.08	0	1.25
538.6	524.375	534.518	534.264	533.882	533.857	534.95				538.6	720	690.075	688.907	688.469	688.426	690.599			538.6	16.52	0.87	0.37	0.08	0	1.33
538.5	515.625	533.987	533.705	533.308	533.282	534.436				538.5	733.333	688.502	687.264	686.804	686.759	689.052			538.5	13.92	0.93	0.4	0.09	0	1.42
538.4	531.563	533.452	533.156	532.726	532.699	533.935				538.4	656.667	686.908	685.599	685.117	685.07	687.484			538.4	-23.38	0.99	0.42	0.09	0	1.51
538.3	536.25	532.916	532.6	532.138	532.11	533.433				538.3	640	685.291	683.91	683.407	683.358	685.893			538.3	-42.73	1.06	0.45	0.09	0	1.61
538.2	550.313	532.378	532.037	531.544	531.514	532.93				538.2	695	683.729	682.197	681.672	681.621	684.357			538.2	-37.65	1.15	0.48	0.11	0	1.72
538.1	551.875	531.84	531.469	530.943	530.913	532.427				538.1	701.667	682.145	680.474	679.914	679.861	682.811			538.1	-3.45	1.23	0.5	0.11	0	1.83
538	533.438	531.303	530.895	530.337	530.305	531.924				538	691.667	680.538	678.728	678.135	678.079	681.243			538	-22.48	1.32	0.53	0.11	0	1.96
537.9	540.938	530.767	530.315	529.725	529.692	531.423				537.9	696.667	678.909	676.96	676.334	676.275	679.653			537.9	-0.91	1.43	0.55	0.12	0	2.09
537.8	555.625	530.233	529.729	529.107	529.072	530.925				537.8	643.333	677.259	675.17	674.511	674.449	678.041			537.8	10.08	1.54	0.57	0.12	0	2.23
537.7	551.25	529.705	529.137	528.484	528.447	530.432				537.7	653.333	675.585	673.357	672.664	672.6	676.406			537.7	-11.87	1.67	0.6	0.12	0	2.39
537.6	555	529.183	528.541	527.856	527.817	529.945				537.6	623.333	673.888	671.521	670.795	670.728	674.749			537.6	-0.28	1.82	0.63	0.13	0	2.58
537.5	561.25	528.669	527.939	527.222	527.182	529.466				537.5	618.333	672.353	669.679	668.903	668.832	673.271			537.5	27.78	1.98	0.67	0.14	0	2.78
537.4	559.375	528.166	527.343	526.584	526.542	529.01				537.4	640	670.802	667.818	666.988	666.914	671.781			537.4	-0.04	2.16	0.71	0.14	0	3.02
537.3	548.75	527.676	526.753	525.941	525.897	528.577				537.3	641.667	669.228	665.934	665.051	664.972	670.269			537.3	6.27	2.37	0.75	0.15	0	3.28
537.2	556.25	527.204	526.164	525.294	525.247	528.167				537.2	678.333	667.633	664.029	663.092	663.009	668.735			537.2	35.23	2.62	0.81	0.17	0	3.59
537.1	569.375	526.753	525.575	524.642	524.593	527.785				537.1	658.333	666.016	662.102	661.113	661.026	667.18			537.1	4.48	2.89	0.86	0.17	0	3.92
537	570.313	526.331	524.989	523.987	523.935	527.438				537	608.333	664.379	660.155	659.113	659.021	665.605			537	7.56	3.21	0.92	0.18	0	4.31
536.9	534.375	525.943	524.407	523.328	523.273	527.132				536.9	586.667	662.72	658.211	657.092	656.994	664.034			536.9	35.64	3.58	0.99	0.19	0	4.76
536.8	562.5	525.596	523.829	522.664	522.605	526.878				536.8	598.333	661.231	656.259	655.048	654.945	662.649			536.8	27.85	4.03	1.07	0.2	0	5.29
536.7	567.5	525.305	523.256	521.995	521.934	526.688				536.7	630	659.816	654.286	652.983	652.874	661.337			536.7	24.17	4.55	1.14	0.21	0	5.89
536.6	580.313	525.082	522.691	521.324	521.26	526.577				536.6	611.667	658.479	652.293	650.898	650.783	660.103			536.6	16.97	5.17	1.24	0.22	0	6.62
536.5	565.625	524.944	522.136	520.651	520.582	526.566				536.5	638.333	657.237	650.279	648.793	648.671	658.966			536.5	30.35	5.91	1.34	0.24	0	7.48
536.4	550.313	524.914	521.593	519.975	519.901	526.678				536.4	658.333	656.116	648.246	646.67	646.54	657.952			536.4	66.68	6.81	1.45	0.26	0	8.51
536.3	575	525.017	521.063	519.295	519.217	526.942				536.3	620	655.15	646.226	644.529	644.39	657.124			536.3	60.94	7.9	1.57	0.27	0	9.74
536.2	572.188	525.287	520.552	518.612	518.529	527.393				536.2	625	654.376	644.239	642.369	642.222	656.541			536.2	79.9	9.23	1.71	0.29	0	11.23
536.1	587.813	525.767	520.063	517.927	517.839	528.078				536.1	665	653.849	642.234	640.19	640.035	656.203			536.1	55.62	10.85	1.87	0.31	0	13.03
536	595.313	526.511	519.601	517.24	517.147	529.057				536	630	653.643	640.211	637.997	637.831	656.19			536	102.22	12.85	2.05	0.33	0	15.23
535.9	579.063	527.577	519.173	516.552	516.454	530.393				535.9	660	653.85	638.171	635.788	635.609	656.591			535.9	97.92	15.3	2.26	0.34	0	17.9
535.8	595.625	529.034	518.786	515.866	515.759	532.168				535.8	710	654.607	636.115	633.564	633.372	657.542			535.8	102.43	18.3	2.49	0.36	0	21.15
535.7	581.25	530.98	518.451	515.179	515.063	534.483				535.7	681.667	656.112	634.078	631.325	631.12	659.274			535.7	93.41	21.97	2.77	0.37	0	25.11
535.6	582.5	533.502	518.179	514.49	514.366	537.44				535.6	686.667	658.631	632.192	629.071	628.854	662.187			535.6	74.08	26.45	3.09	0.4	0	29.95
535.5	566.25	536.704	517.988	513.8	513.667	541.159				535.5	735	662.546	630.293	626.81	626.574	666.501			535.5	93.56	31.87	3.47	0.43	0	35.78
535.4	579.063	540.714	517.895	513.109	512.966	545.786				535.4	730	668.423	628.382	624.539	624.283	672.779			535.4	88.33	38.39	3.92	0.46	0	42.78
535.3	615	545.652	517.927	512.416	512.264	551.467				535.3	671.667	677.017	626.46	622.257	621.98	681.774			535.3	98.08	46.19	4.45	0.5	0	51.15
535.2	596.563	551.633	518.117	511.723	511.562	558.348				535.2	755	689.409	624.525	619.961	619.664	694.567			535.2	90.18	55.42	5.09	0.54	0	61.05
535.1	593.75	558.779	518.505	511.04	510.861	566.602				535.1	716.667	707.159	622.58	617.656	617.339	712.718			535.1	133.44	66.2	5.85	0.58	0	72.64
535	612.813	567.203	519.142	510.358	510.16	576.383				535	735	732.265	620.835	615.354	615.003	738.449			535	184.04	78.68	6.78	0.64	0	86.1
534.9	639.375	576.96	520.092	509.677	509.459	587.81				534.9	795	767.332	619.191	613.044	612.658	774.251			534.9	139.9	92.96	7.91	0.7	0	101.56
534.8	629.375	588.09	521.438	508.998	508.761	601.003				534.8	815	815.728	617.659	610.727	610.307	823.501			534.8	155.45	109.02	9.27	0.76	0	119.05
534.7	615.938	600.61	523.272	508.321	508.065	616.073				534.7	911.667	881.232	616.27	608.405	607.95	890.007			534.7	178.32	126.84	10.93	0.83	0	138.6
534.6	647.188	614.424	525.706	507.645	507.371	633.034				534.6	1006.67	967.963	615.063	606.084	605.591	977.928			534.6	192.05	146.33	12.95	0.91	0	160.19
534.5	697.188	629.396	528.872	506.973	506.68	651.881				534.5	1090	1080.21	614.091	603.791	603.234	1091.62			534.5	202.51	167.24	15.41	1	0	183.65
534.4	688.75	645.332	532.92	506.318	505.995	672.581				534.4	1176.67	1221.34	613.422	601.502	600.881	1234.5			534.4	214.13	189.26	18.39	1.11	0	208.76
534.3	719.688	661.935	538.014	505.673	505.315	694.993				534.3	1406.67	1393.16	613.15	599.222	598.537	1408.46			534.3	255.41	211.99	22	1.24	0	235.22
534.2	744.063	678.846	544.33	505.04	504.642	718.932				534.2	1671.67	1595.4	613.415	596.958	596.208	1613.35			534.2	276.93	234.91	26.31	1.38	0	262.6
534.1	745.313	695.648	552.054	504.422	503.978	744.168				534.1	1906.67	1824.23	614.409	594.737	593.905	1845.57			534.1	304.89	257.44	31.47	1.55	0	290.46
534	787.813	711.857	561.365	503.82	503.322	770.398				534	2146.67	2072.01	616.428	592.601	591.635	2097.77			534	308.38	278.97	37.58	1.75	0	318.31
533.9	829.375	726.986	572.412	503.238	502.677	797.281				533.9	2408.33	2327.32	619.893	590.506	589.405	2358.91			533.9	335.05	298.79	44.73	1.99	0	345.52
533.8	824.375	740.541	585.316	502.681	502.045	824.447				533.8	2656.67	2575.2	625.437	588.461	587.225	2614.65			533.8	337.56	316.27	53.07	2.29	0	371.63
533.7	867.813	751.992	600.147	502.151	501.426	851.439				533.7	2946.67	2798.8	633.989	586.474	585.104	2849.06			533.7	385.88	330.82	62.63	2.65	0	396.09
533.6	894.063	760.955	616.906	501.655	500.822	877.873				533.6	3158.33	2980.89	646.906	584.585	583.051	3046.28			533.6	400.31	341.87	73.51	3.08	0	418.45
533.5	874.375	767.083	635.507	501.199	500.233	903.323				533.5	3216.67	3106.05	666.215	582.844	581.072	3192.96			533.5	394.08	349	85.69	3.62	0	438.31
533.4	922.188	770.078	655.762	500.791	499.661	927.31				533.4	3305	3163.58	694.606	581.234	579.171	3281.08			533.4	453.37	351.98	99.16	4.29	0	455.44
533.3	954.375	769.825	677.38	500.444	499.106	949.438				533.3	3350	3147.98	735.855	579.774	577.351	3308.91			533.3	467.88	350.7	113.85	5.13	0	469.68
533.2	963.125	766.339	699.931	500.176	498.571	969.305				533.2	3411.67	3060.2	794.477	578.49	575.613	3281.94			533.2	491.41	345.11	129.58	6.18	0	480.88
533.1	988.75	759.708	722.889	500.011	498.056	986.496				533.1	3350	2908.39	875.89	577.418	573.961	3213.77			533.1	491.92	335.52	146.19	7.5	0	489.22
533	1010	750.15	745.632	499.982	497.562	1000.64				533	3146.67	2705.21	985.667	576.607	572.392	3122.7			533	522.34	322.3	163.36	9.15	0	494.82
532.9	1024.06	738.042	767.47	500.136	497.091	1011.47				532.9	2920	2466.72	1128.56	576.134	570.9	3029.61			532.9	501.2	305.89	180.76	11.23	0	497.88
532.8	1018.13	723.795	787.67	500.541	496.643	1018.72				532.8	2911.67	2210.51	1307.66	576.122	569.479	2955.33			532.8	506.44	286.89	198	13.8	0	498.69
532.7	999.063	707.851	805.505	501.285	496.219	1022.2				532.7	2958.33	1952.82	1521.97	576.793	568.129	2915.33			532.7	510.12	265.95	214.63	16.98	0	497.56
532.6	1016.25	690.748	820.264	502.491	495.816	1021.87				532.6	2870	1707.51	1766.14	578.515	566.852	2918.46			532.6	495.76	243.73	230.18	20.86	0	494.77
532.5	1012.5	672.983	831.355	504.313	495.437	1017.78				532.5	2976.67	1484.51	2028.49	581.899	565.645	2963.61			532.5	459.84	220.88	244.21	25.54	0	490.64
532.4	995.625	655.03	838.321	506.936	495.081	1010.13				532.4	3063.33	1289.89	2291.9	587.94	564.511	3040.7			532.4	507.09	198.02	256.25	31.15	0	485.42
532.3	985	637.329	840.859	510.574	494.747	999.268				532.3	3056.67	1126.38	2534.92	598.184	563.455	3132.57			532.3	481.88	175.67	265.94	37.74	0	479.35
532.2	997.5	620.246	838.848	515.462	494.436	985.685				532.2	3195	993.147	2734.72	614.843	562.475	3217.76			532.2	438.34	154.28	272.87	45.39	0	472.54
532.1	977.188	604.087	832.36	521.8	494.147	969.954				532.1	3313.33	887.62	2870.06	640.842	561.577	3275.37			532.1	437.08	134.22	276.88	54.1	0	465.21
532	949.688	589.086	821.652	529.737	493.88	952.716				532	3311.67	806.241	2926.39	679.374	560.765	3290.47			532	432.81	115.73	277.78	63.86	0	457.37
531.9	945	575.377	807.14	539.318	493.633	934.567				531.9	3380	744.598	2896.41	733.211	560.038	3254.15			531.9	424.34	98.97	275.55	74.57	0	449.07
531.8	917.188	563.041	789.384	550.438	493.408	916.048				531.8	3340	698.618	2784.16	803.476	559.4	3167.46			531.8	433.44	84.02	270.28	86.05	0	440.33
531.7	914.688	552.125	769.075	562.787	493.201	897.585				531.7	3138.33	664.763	2601.85	888.215	558.848	3037.13			531.7	430.69	70.85	262.11	98.06	0	431.02
531.6	887.813	542.571	746.936	575.841	493.014	879.321				531.6	2970	639.911	2368.96	981.207	558.377	2873.33			531.6	441.1	59.4	251.4	110.32	0	421.12
531.5	881.875	534.31	723.7	588.881	492.844	861.202				531.5	2888.33	621.658	2108.23	1072.14	557.982	2686.06			531.5	400.84	49.59	238.44	122.44	0	410.47
531.4	858.75	527.263	700.073	601.036	492.693	842.988				531.4	2476.67	608.213	1841.89	1148.07	557.66	2482.85			531.4	377.86	41.27	223.71	134.02	0	399
531.3	837.5	521.305	676.698	611.372	492.558	824.26				531.3	2105	598.195	1588.68	1196.31	557.398	2268.39			531.3	393.64	34.26	207.64	144.62	0	386.52
531.2	811.875	516.306	654.126	619.026	492.439	804.582				531.2	1866.67	590.63	1362.2	1208.16	557.184	2046.62			531.2	430.81	28.43	190.7	153.81	0	372.94
531.1	777.188	512.152	632.817	623.315	492.334	783.616				531.1	1673.33	584.845	1169.71	1181.35	557.012	1821.89			531.1	414.38	23.61	173.34	161.19	0	358.14
531	754.375	508.724	613.092	623.832	492.243	761.164				531	1391.67	580.35	1013.54	1120.79	556.874	1600.93			531	397.57	19.64	155.99	166.43	0	342.06
530.9	711.25	505.903	595.168	620.496	492.163	737.24				530.9	1300	576.795	891.75	1037.07	556.763	1392.09			530.9	321.59	16.39	139.03	169.29	0	324.7
530.8	694.375	503.59	579.153	613.631	492.094	712.186				530.8	1180	573.944	799.917	943.41	556.675	1203.92			530.8	301.12	13.74	122.76	169.63	0	306.13
530.7	665	501.704	565.068	603.845	492.034	686.549				530.7	993.333	571.623	732.707	851.99	556.607	1043.11			530.7	290.31	11.58	107.45	167.43	0	286.46
530.6	654.375	500.161	552.859	591.957	491.982	661.014				530.6	913.333	569.707	684.452	771.656	556.552	912.711			530.6	269.73	9.82	93.26	162.8	0	265.89
530.5	648.75	498.899	542.418	578.883	491.937	636.326				530.5	813.333	568.11	650.412	706.918	556.509	812.423			530.5	257.94	8.38	80.33	155.97	0	244.68
530.4	620	497.867	533.603	565.529	491.899	613.2				530.4	741.667	566.765	626.483	658.383	556.473	738.684			530.4	216.1	7.21	68.71	147.23	0	223.14
530.3	590	497.019	526.241	552.666	491.868	592.19				530.3	755	565.621	609.67	624.136	556.444	686.54			530.3	222.16	6.24	58.41	136.96	0	201.6
530.2	586.563	496.317	520.144	540.876	491.841	573.656				530.2	683.333	564.643	597.743	601.133	556.42	650.679			530.2	186.7	5.44	49.37	125.6	0	180.39
530.1	556.25	495.735	515.137	530.535	491.818	557.77				530.1	625	563.8	589.152	586.201	556.4	626.352			530.1	191.8	4.77	41.55	113.57	0	159.9
530	544.375	495.249	511.05	521.81	491.798	544.512				530	636.667	563.068	582.859	576.681	556.383	609.843			530	175.39	4.21	34.85	101.31	0	140.38
529.9	527.5	494.839	507.73	514.693	491.78	533.7				529.9	630	562.429	578.147	570.627	556.368	598.467			529.9	111.31	3.75	29.17	89.2	0	122.11
529.8	543.75	494.491	505.041	509.058	491.765	525.061				529.8	636.667	561.943	574.551	566.726	556.355	590.509			529.8	119.56	3.35	24.38	77.55	0	105.28
529.7	553.438	494.196	502.868	504.714	491.751	518.276				529.7	543.333	561.565	571.741	564.145	556.345	584.762			529.7	67.49	3.01	20.37	66.62	0	90.01
529.6	542.5	493.943	501.115	501.442	491.74	513.019				529.6	551.667	561.187	569.505	562.381	556.334	580.404			529.6	110.42	2.72	17.05	56.61	0	76.38
529.5	545	493.725	499.694	499.016	491.732	508.971				529.5	561.667	560.809	567.695	561.131	556.324	576.987			529.5	67.73	2.46	14.3	47.6	0	64.36
529.4	503.125	493.538	498.54	497.237	491.726	505.862				529.4	595	560.431	566.21	560.215	556.314	574.229			529.4	54.73	2.24	12.04	39.67	0	53.95
529.3	504.063	493.373	497.596	495.94	491.721	503.468				529.3	575	560.055	564.979	559.523	556.305	571.948			529.3	51.15	2.05	10.18	32.8	0	45.03
529.2	497.813	493.228	496.82	494.996	491.716	501.612				529.2	631.667	559.679	563.947	558.987	556.296	570.02			529.2	61.37	1.88	8.66	26.94	0	37.48
529.1	499.063	493.099	496.178	494.304	491.711	500.158				529.1	543.333	559.385	563.076	558.566	556.29	568.447			529.1	35.7	1.72	7.4	22.02	0	31.14
529	494.688	492.985	495.643	493.791	491.707	499.004				529	525	559.203	562.333	558.228	556.284	567.197			529	30.91	1.59	6.37	17.94	0	25.89
528.9	504.688	492.882	495.193	493.406	491.703	498.075				528.9	583.333	559.021	561.695	557.953	556.277	566.115			528.9	57.28	1.47	5.52	14.59	0	21.57
528.8	506.563	492.79	494.813	493.112	491.699	497.317				528.8	548.333	558.841	561.257	557.727	556.272	565.281			528.8	41.88	1.36	4.81	11.86	0	18.03
528.7	482.188	492.708	494.49	492.885	491.696	496.69				528.7	500	558.66	560.871	557.585	556.266	564.583			528.7	17.65	1.26	4.21	9.67	0	15.14
528.6	493.125	492.633	494.211	492.706	491.693	496.163				528.6	550	558.479	560.485	557.445	556.261	563.887			528.6	28.13	1.17	3.72	7.91	0	12.8
528.5	481.25	492.565	493.97	492.562	491.69	495.716				528.5	581.667	558.298	560.099	557.305	556.255	563.191			528.5	30.95	1.1	3.31	6.51	0	10.91
528.4	490	492.504	493.759	492.444	491.688	495.331				528.4	508.333	558.147	559.713	557.166	556.251	562.525			528.4	28.48	1.03	2.96	5.39	0	9.36
528.3	493.438	492.447	493.574	492.346	491.685	494.998				528.3	510	558.048	559.328	557.035	556.246	561.92			528.3	42.75	0.96	2.65	4.5	0	8.1
528.2	487.188	492.395	493.411	492.264	491.682	494.707				528.2	530	557.949	559.044	556.966	556.241	561.477			528.2	35.86	0.9	2.39	3.79	0	7.07
528.1	477.813	492.348	493.266	492.195	491.679	494.451				528.1	521.667	557.849	558.858	556.897	556.236	561.132			528.1	10.71	0.84	2.17	3.22	0	6.22
528	490.313	492.304	493.137	492.136	491.676	494.225				528	566.667	557.75	558.671	556.828	556.231	560.786			528	8.51	0.79	1.97	2.75	0	5.51
527.9	482.813	492.267	493.021	492.084	491.673	494.027				527.9	525	557.651	558.485	556.759	556.226	560.441			527.9	-1.65	0.75	1.79	2.37	0	4.92
527.8	489.688	492.239	492.917	492.04	491.67	493.856				527.8	578.333	557.551	558.299	556.698	556.222	560.105			527.8	13.21	0.72	1.65	2.07	0	4.43
527.7	500	492.211	492.823	492.001	491.667	493.701				527.7	526.667	557.465	558.113	556.66	556.218	559.803			527.7	24.24	0.69	1.52	1.82	0	4.02
527.6	470.625	492.183	492.738	491.966	491.664	493.56				527.6	561.667	557.406	557.952	556.621	556.214	559.551			527.6	35.26	0.66	1.4	1.6	0	3.65
527.5	479.063	492.155	492.661	491.941	491.661	493.435				527.5	551.667	557.346	557.85	556.583	556.21	559.359			527.5	13.34	0.62	1.29	1.42	0	3.33
527.4	487.188	492.127	492.591	491.92	491.658	493.321				527.4	541.667	557.287	557.748	556.544	556.206	559.167			527.4	10.24	0.59	1.2	1.28	0	3.06
527.3	486.563	492.099	492.527	491.898	491.656	493.213				527.3	521.667	557.227	557.646	556.512	556.202	558.981			527.3	19.78	0.56	1.11	1.15	0	2.81
527.2	488.438	492.072	492.468	491.876	491.653	493.11				527.2	538.333	557.168	557.544	556.487	556.198	558.804			527.2	6.08	0.52	1.02	1.03	0	2.58
527.1	482.188	492.044	492.416	491.854	491.65	493.014				527.1	543.333	557.108	557.442	556.463	556.194	558.626			527.1	19.44	0.49	0.96	0.93	0	2.38
527	480.625	492.016	492.38	491.832	491.647	492.933				527	560	557.055	557.343	556.439	556.19	558.456			527	17.8	0.45	0.89	0.85	0	2.2
526.9	480.313	491.988	492.343	491.811	491.644	492.853				526.9	540	557.016	557.282	556.415	556.186	558.34			526.9	40.87	0.43	0.84	0.78	0	2.05
526.8	485.938	491.967	492.307	491.796	491.641	492.787				526.8	540	556.977	557.221	556.395	556.182	558.228			526.8	27.45	0.42	0.79	0.71	0	1.91
526.7	481.25	491.952	492.271	491.784	491.639	492.729				526.7	496.667	556.939	557.159	556.378	556.178	558.119			526.7	11.68	0.4	0.74	0.66	0	1.79
526.6	495.938	491.937	492.234	491.772	491.636	492.672				526.6	536.667	556.9	557.098	556.362	556.175	558.01			526.6	29.43	0.38	0.69	0.6	0	1.67
526.5	483.125	491.922	492.198	491.76	491.633	492.615				526.5	535	556.861	557.036	556.345	556.171	557.901			526.5	23.94	0.36	0.65	0.55	0	1.57
526.4	480.313	491.908	492.162	491.748	491.63	492.558				526.4	520	556.822	556.975	556.328	556.167	557.792			526.4	15.8	0.35	0.61	0.51	0	1.48
526.3	490.625	491.893	492.126	491.737	491.627	492.5				526.3	528.333	556.786	556.931	556.315	556.163	557.707			526.3	22.36	0.33	0.59	0.47	0	1.4
526.2	470.625	491.878	492.089	491.725	491.625	492.443				526.2	568.333	556.759	556.891	556.302	556.159	557.636			526.2	14.22	0.32	0.56	0.44	0	1.32
526.1	490.625	491.863	492.053	491.716	491.622	492.389				526.1	571.667	556.733	556.852	556.29	556.155	557.565			526.1	7.84	0.3	0.54	0.41	0	1.25
526	481.563	491.849	492.03	491.709	491.619	492.349				526	543.333	556.707	556.812	556.279	556.152	557.494			526	-14.72	0.29	0.52	0.39	0	1.19
525.9	479.375	491.834	492.011	491.701	491.616	492.314				525.9	543.333	556.681	556.773	556.267	556.149	557.424			525.9	-2.29	0.27	0.49	0.36	0	1.12
525.8	489.688	491.819	491.993	491.693	491.613	492.278				525.8	551.667	556.655	556.734	556.258	556.146	557.356			525.8	-3.08	0.26	0.46	0.35	0	1.07
525.7	478.75	491.808	491.974	491.685	491.61	492.246				525.7	523.333	556.629	556.703	556.249	556.142	557.295			525.7	9.07	0.25	0.44	0.33	0	1.02
525.6	489.375	491.799	491.955	491.678	491.608	492.216				525.6	563.333	556.604	556.676	556.24	556.139	557.241			525.6	-19.09	0.24	0.41	0.31	0	0.97
525.5	489.375	491.789	491.936	491.67	491.605	492.186				525.5	543.333	556.585	556.649	556.231	556.136	557.193			525.5	5.12	0.23	0.39	0.29	0	0.92
525.4	470.313	491.78	491.917	491.664	491.602	492.158				525.4	490	556.566	556.622	556.223	556.133	557.145			525.4	11.68	0.23	0.37	0.28	0	0.87
525.3	489.063	491.771	491.898	491.658	491.599	492.129				525.3	531.667	556.548	556.596	556.216	556.13	557.099			525.3	15	0.22	0.34	0.26	0	0.82
525.2	497.813	491.761	491.88	491.652	491.596	492.101				525.2	531.667	556.529	556.569	556.209	556.127	557.052			525.2	16.55	0.21	0.33	0.24	0	0.78
525.1	470.938	491.752	491.861	491.647	491.593	492.073				525.1	481.667	556.51	556.545	556.202	556.124	557.009			525.1	20.75	0.2	0.32	0.23	0	0.74
525	480.313	491.743	491.845	491.641	491.591	492.048				525	543.333	556.492	556.526	556.195	556.121	556.97			525	2.29	0.19	0.3	0.21	0	0.7
524.9	490.625	491.734	491.834	491.636	491.588	492.028				524.9	586.667	556.474	556.507	556.188	556.118	556.931			524.9	0.6	0.19	0.3	0.2	0	0.68
524.8	499.375	491.725	491.823	491.63	491.585	492.007				524.8	600	556.461	556.488	556.183	556.116	556.899			524.8	24.2	0.18	0.28	0.19	0	0.65
524.7	499.688	491.716	491.812	491.626	491.583	491.988				524.7	556.667	556.449	556.471	556.179	556.116	556.868			524.7	39.86	0.17	0.27	0.18	0	0.62
524.6	486.875	491.71	491.802	491.622	491.581	491.972				524.6	533.333	556.437	556.455	556.176	556.115	556.837			524.6	16.39	0.16	0.26	0.17	0	0.6
524.5	484.375	491.705	491.791	491.618	491.579	491.956				524.5	518.333	556.425	556.439	556.172	556.114	556.807			524.5	13.21	0.16	0.25	0.17	0	0.57
524.4	476.875	491.699	491.78	491.615	491.577	491.939				524.4	548.333	556.414	556.426	556.169	556.114	556.781			524.4	-6.14	0.16	0.24	0.16	0	0.55
524.3	486.563	491.693	491.77	491.611	491.575	491.923				524.3	525	556.402	556.414	556.166	556.113	556.756			524.3	-6.09	0.15	0.22	0.15	0	0.52
524.2	487.188	491.687	491.759	491.607	491.573	491.907				524.2	521.667	556.39	556.402	556.163	556.113	556.73			524.2	-25.14	0.14	0.21	0.14	0	0.49
524.1	495.313	491.682	491.749	491.604	491.572	491.891				524.1	571.667	556.382	556.39	556.16	556.112	556.708			524.1	24.03	0.14	0.2	0.13	0	0.48
524	500.938	491.676	491.739	491.601	491.57	491.876				524	528.333	556.373	556.378	556.158	556.112	556.686			524	32.02	0.13	0.19	0.12	0	0.45
523.9	497.813	491.671	491.732	491.598	491.568	491.864				523.9	501.667	556.365	556.367	556.156	556.112	556.664			523.9	28.54	0.13	0.19	0.12	0	0.44
523.8	488.125	491.666	491.726	491.596	491.567	491.853				523.8	521.667	556.357	556.358	556.154	556.112	556.646			523.8	0.64	0.12	0.18	0.12	0	0.42
523.7	480.938	491.661	491.72	491.594	491.566	491.842				523.7	485	556.349	556.35	556.152	556.111	556.628			523.7	14.21	0.12	0.17	0.11	0	0.41
523.6	499.688	491.657	491.714	491.591	491.565	491.831				523.6	556.667	556.34	556.341	556.15	556.111	556.609			523.6	13.37	0.12	0.17	0.11	0	0.39

## Sheet: fig. 3g
3500-3150 cm-1
3149.24	-0.000377588	3149.24	0.000389797	3149.24	0.000540856	3149.24	-0.000267112	3149.24	0.000410843	3149.24	-0.000101976	3149.24	0.000243362	3149.24	0.000273363	3149.24	-0.00021098	3149.24	-0.000825611	3149.24	-0.000495544	3149.24	-0.000374803	3149.24	8.84971e-05	3149.24	-0.000757678	3149.24	-0.000362258	3149.24	-0.000374766	3149.24	0.000129215	3149.24	9.68846e-05	3149.24	-0.000157514	3149.24	-0.000665038	3149.24	0.000321459	3149.24	-9.35663e-05	3149.24	-1.63093e-05	3149.24	-0.000667579	3149.24	-0.000458096
3151.16	-2.33818e-05	3151.16	0.000626142	3151.16	0.000833822	3151.16	-3.92008e-05	3151.16	0.000699787	3151.16	8.72561e-05	3151.16	0.000476887	3151.16	0.000536795	3151.16	-6.68131e-06	3151.16	-0.000557814	3151.16	-0.00020095	3151.16	-0.00012367	3151.16	0.000344692	3151.16	-0.000490353	3151.16	-0.000118171	3151.16	-0.000171389	3151.16	0.000353455	3151.16	0.000284054	3151.16	2.49557e-05	3151.16	-0.000452867	3151.16	0.000489445	3151.16	5.7268e-05	3151.16	0.000219109	3151.16	-0.000467281	3151.16	-0.000220486
3153.09	0.000103508	3153.09	0.000706167	3153.09	0.000950793	3153.09	9.21455e-05	3153.09	0.00085748	3153.09	0.000161565	3153.09	0.000595212	3153.09	0.000683438	3153.09	5.45792e-05	3153.09	-0.000471924	3153.09	-7.95107e-05	3153.09	1.17868e-05	3153.09	0.000497191	3153.09	-0.000446635	3153.09	-4.73969e-05	3153.09	-7.62763e-05	3153.09	0.000398916	3153.09	0.000342428	3153.09	0.000137595	3153.09	-0.000327699	3153.09	0.000510075	3153.09	0.00018681	3153.09	0.000253248	3153.09	-0.000443055	3153.09	-6.82687e-05
3155.02	-0.00018298	3155.02	0.000445539	3155.02	0.000708952	3155.02	-0.000127142	3155.02	0.000629826	3155.02	-6.261e-05	3155.02	0.000330147	3155.02	0.000438425	3155.02	-0.000169543	3155.02	-0.00079676	3155.02	-0.000320211	3155.02	-0.000236974	3155.02	0.00025393	3155.02	-0.000718979	3155.02	-0.000314375	3155.02	-0.000362318	3155.02	0.000167806	3155.02	8.34679e-05	3155.02	-8.37026e-05	3155.02	-0.000588948	3155.02	0.000262979	3155.02	-3.08873e-05	3155.02	-8.91369e-05	3155.02	-0.000690389	3155.02	-0.000362582
3156.95	-0.000261592	3156.95	0.000339948	3156.95	0.000595124	3156.95	-0.000225843	3156.95	0.000530427	3156.95	-0.000147042	3156.95	0.00016044	3156.95	0.000340972	3156.95	-0.000313234	3156.95	-0.000897966	3156.95	-0.000438039	3156.95	-0.000408423	3156.95	6.77789e-05	3156.95	-0.000788882	3156.95	-0.000392051	3156.95	-0.000427347	3156.95	5.53541e-05	3156.95	-1.64872e-05	3156.95	-0.000256093	3156.95	-0.000750308	3156.95	0.000158267	3156.95	-0.00018851	3156.95	-0.000224103	3156.95	-0.000820595	3156.95	-0.000582247
3158.88	-0.000217957	3158.88	0.000433759	3158.88	0.00053548	3158.88	-0.000264991	3158.88	0.00051759	3158.88	-0.000141597	3158.88	0.000182701	3158.88	0.000361058	3158.88	-0.000337772	3158.88	-0.00084401	3158.88	-0.000527423	3158.88	-0.000454313	3158.88	-9.54978e-06	3158.88	-0.000828558	3158.88	-0.000387751	3158.88	-0.000426414	3158.88	1.62683e-05	3158.88	-2.69488e-05	3158.88	-0.000318728	3158.88	-0.000848629	3158.88	9.49577e-05	3158.88	-0.000200309	3158.88	-0.000216415	3158.88	-0.000829468	3158.88	-0.000565161
3160.81	-0.000117353	3160.81	0.000621623	3160.81	0.000618739	3160.81	-0.000203918	3160.81	0.000629837	3160.81	-4.0926e-05	3160.81	0.000336495	3160.81	0.000377554	3160.81	-0.000240956	3160.81	-0.000733832	3160.81	-0.000456245	3160.81	-0.000330411	3160.81	3.98615e-05	3160.81	-0.000822522	3160.81	-0.000277508	3160.81	-0.000409324	3160.81	0.000122127	3160.81	4.80888e-05	3160.81	-0.000243858	3160.81	-0.000821477	3160.81	0.00011521	3160.81	-0.000118705	3160.81	-0.000127845	3160.81	-0.000683417	3160.81	-0.000483518
3162.74	-1.17282e-05	3162.74	0.000701167	3162.74	0.000821377	3162.74	-3.59905e-05	3162.74	0.000771951	3162.74	7.05402e-05	3162.74	0.000466115	3162.74	0.000435608	3162.74	-0.000132333	3162.74	-0.000640184	3162.74	-0.000291025	3162.74	-0.000201251	3162.74	0.000142943	3162.74	-0.000710245	3162.74	-0.000167144	3162.74	-0.000350532	3162.74	0.000203481	3162.74	0.000130312	3162.74	-0.000100588	3162.74	-0.000683587	3162.74	0.000242048	3162.74	-2.40933e-05	3162.74	-3.16538e-05	3162.74	-0.000621033	3162.74	-0.00041426
3164.66	0.000118974	3164.66	0.00078699	3164.66	0.00103	3164.66	0.0001285	3164.66	0.000851136	3164.66	0.000214067	3164.66	0.000567558	3164.66	0.000581447	3164.66	6.3411e-05	3164.66	-0.000514601	3164.66	-0.000136587	3164.66	-0.000124524	3164.66	0.000284656	3164.66	-0.000586794	3164.66	-6.91395e-05	3164.66	-0.000200552	3164.66	0.000239338	3164.66	0.000250684	3164.66	3.68934e-05	3164.66	-0.000513243	3164.66	0.000386084	3164.66	7.24085e-05	3164.66	3.23374e-05	3164.66	-0.000548334	3164.66	-0.000288812
3166.59	0.000229716	3166.59	0.000902637	3166.59	0.00115	3166.59	0.000167367	3166.59	0.000865073	3166.59	0.000299837	3166.59	0.000608067	3166.59	0.000662732	3166.59	0.00017504	3166.59	-0.000434827	3166.59	-0.000115391	3166.59	-8.19368e-05	3166.59	0.000380819	3166.59	-0.000539215	3166.59	-3.17469e-05	3166.59	-0.000126158	3166.59	0.000299478	3166.59	0.000297748	3166.59	6.33728e-05	3166.59	-0.000454683	3166.59	0.000409268	3166.59	8.42372e-05	3166.59	7.83084e-05	3166.59	-0.000508747	3166.59	-0.000282318
3168.52	0.000439183	3168.52	0.00104	3168.52	0.00136	3168.52	0.000347047	3168.52	0.00105	3168.52	0.000459601	3168.52	0.000810171	3168.52	0.00083219	3168.52	0.000269062	3168.52	-0.00027017	3168.52	5.33285e-05	3168.52	9.72729e-05	3168.52	0.00056027	3168.52	-0.000351721	3168.52	0.000103024	3168.52	3.69176e-06	3168.52	0.000510992	3168.52	0.000414169	3168.52	0.000222352	3168.52	-0.000330407	3168.52	0.000511019	3168.52	0.00027296	3168.52	0.000256352	3168.52	-0.00037018	3168.52	-0.000148349
3170.45	0.000626883	3170.45	0.00116	3170.45	0.0015	3170.45	0.000594299	3170.45	0.00125	3170.45	0.000624977	3170.45	0.000995684	3170.45	0.00103	3170.45	0.000397418	3170.45	-0.00015927	3170.45	0.000164532	3170.45	0.000285692	3170.45	0.00067534	3170.45	-0.000215845	3170.45	0.000171494	3170.45	0.000118828	3170.45	0.000623398	3170.45	0.000481936	3170.45	0.000329683	3170.45	-0.000279673	3170.45	0.000611558	3170.45	0.000285844	3170.45	0.000353006	3170.45	-0.000238621	3170.45	-3.89526e-05
3172.38	0.000743044	3172.38	0.0013	3172.38	0.00153	3172.38	0.000721664	3172.38	0.00133	3172.38	0.000710935	3172.38	0.00108	3172.38	0.00112	3172.38	0.00046915	3172.38	-0.00014202	3172.38	0.000193886	3172.38	0.000354314	3172.38	0.000643743	3172.38	-0.000184099	3172.38	0.000220671	3172.38	8.68579e-05	3172.38	0.000567034	3172.38	0.000480402	3172.38	0.000301749	3172.38	-0.000317586	3172.38	0.000629563	3172.38	0.000154423	3172.38	0.000288502	3172.38	-0.000298681	3172.38	-5.30668e-05
3174.31	0.000812404	3174.31	0.00137	3174.31	0.00161	3174.31	0.000746045	3174.31	0.00137	3174.31	0.000710527	3174.31	0.00112	3174.31	0.00116	3174.31	0.000499943	3174.31	-0.000123481	3174.31	0.000243901	3174.31	0.000297759	3174.31	0.00060138	3174.31	-0.000227715	3174.31	0.000317846	3174.31	8.97851e-05	3174.31	0.000526913	3174.31	0.000466821	3174.31	0.000268403	3174.31	-0.000347963	3174.31	0.000602755	3174.31	0.000149024	3174.31	0.000211624	3174.31	-0.000411266	3174.31	-8.13892e-05
3176.24	0.000983951	3176.24	0.00148	3176.24	0.00169	3176.24	0.000805052	3176.24	0.00148	3176.24	0.000773188	3176.24	0.00113	3176.24	0.00122	3176.24	0.000689088	3176.24	7.75009e-05	3176.24	0.000370402	3176.24	0.00034873	3176.24	0.000749451	3176.24	-0.000166779	3176.24	0.000518792	3176.24	0.000239356	3176.24	0.000629814	3176.24	0.000614586	3176.24	0.000315799	3176.24	-0.000238025	3176.24	0.000703778	3176.24	0.000318322	3176.24	0.000333693	3176.24	-0.000297249	3176.24	-2.24235e-05
3178.16	0.00107	3178.16	0.00159	3178.16	0.00167	3178.16	0.000888148	3178.16	0.00149	3178.16	0.000903592	3178.16	0.00117	3178.16	0.00125	3178.16	0.000790518	3178.16	0.000220501	3178.16	0.000461806	3178.16	0.000523172	3178.16	0.000903784	3178.16	5.03752e-06	3178.16	0.000664422	3178.16	0.000326293	3178.16	0.000733516	3178.16	0.000664015	3178.16	0.000331616	3178.16	-0.000123535	3178.16	0.000798784	3178.16	0.00050396	3178.16	0.000412932	3178.16	-0.000222486	3178.16	-2.29031e-05
3180.09	0.00121	3180.09	0.00176	3180.09	0.00191	3180.09	0.00106	3180.09	0.00165	3180.09	0.0011	3180.09	0.00137	3180.09	0.00142	3180.09	0.000830689	3180.09	0.000162848	3180.09	0.000471581	3180.09	0.000590556	3180.09	0.000910418	3180.09	8.71355e-05	3180.09	0.000560898	3180.09	0.000357961	3180.09	0.000824198	3180.09	0.000612296	3180.09	0.000405863	3180.09	-0.000107039	3180.09	0.000752334	3180.09	0.000448638	3180.09	0.000330749	3180.09	-0.000321586	3180.09	-0.000102761
3182.02	0.00121	3182.02	0.00181	3182.02	0.00196	3182.02	0.00101	3182.02	0.00171	3182.02	0.00105	3182.02	0.00133	3182.02	0.00137	3182.02	0.000735707	3182.02	2.08924e-05	3182.02	0.000402045	3182.02	0.000479619	3182.02	0.000840799	3182.02	-6.92913e-05	3182.02	0.000358034	3182.02	0.000241624	3182.02	0.000719414	3182.02	0.000507223	3182.02	0.000308368	3182.02	-0.000161008	3182.02	0.000645438	3182.02	0.000261096	3182.02	0.000222008	3182.02	-0.000520229	3182.02	-0.000213603
3183.95	0.00131	3183.95	0.00188	3183.95	0.0019	3183.95	0.000976583	3183.95	0.00167	3183.95	0.00105	3183.95	0.00131	3183.95	0.00131	3183.95	0.000743025	3183.95	5.02635e-05	3183.95	0.000492359	3183.95	0.000539817	3183.95	0.000927319	3183.95	-0.000107263	3183.95	0.000395101	3183.95	0.000254254	3183.95	0.000649782	3183.95	0.000527746	3183.95	0.000252894	3183.95	-0.000180557	3183.95	0.000652404	3183.95	0.000307524	3183.95	0.000262008	3183.95	-0.00048437	3183.95	-0.000189894
3185.88	0.00134	3185.88	0.00189	3185.88	0.00193	3185.88	0.000961965	3185.88	0.00165	3185.88	0.00106	3185.88	0.00134	3185.88	0.00134	3185.88	0.000782479	3185.88	9.86531e-05	3185.88	0.000440976	3185.88	0.000567363	3185.88	0.000943877	3185.88	-9.84836e-05	3185.88	0.000402892	3185.88	0.000256532	3185.88	0.000588536	3185.88	0.00050025	3185.88	0.000207035	3185.88	-0.000164641	3185.88	0.000610068	3185.88	0.000245214	3185.88	0.000225121	3185.88	-0.000439227	3185.88	-0.000217263
3187.81	0.0013	3187.81	0.00188	3187.81	0.0021	3187.81	0.00104	3187.81	0.00175	3187.81	0.00109	3187.81	0.00139	3187.81	0.00142	3187.81	0.00081881	3187.81	8.7413e-05	3187.81	0.000351366	3187.81	0.000486746	3187.81	0.000852304	3187.81	-0.000138148	3187.81	0.00030422	3187.81	0.000172172	3187.81	0.000598438	3187.81	0.000413932	3187.81	0.000169903	3187.81	-0.000253536	3187.81	0.00055037	3187.81	9.94988e-05	3187.81	0.000161221	3187.81	-0.000462601	3187.81	-0.000265072
3189.73	0.0014	3189.73	0.00198	3189.73	0.00225	3189.73	0.00121	3189.73	0.00187	3189.73	0.00118	3189.73	0.00148	3189.73	0.00148	3189.73	0.000867838	3189.73	0.000105478	3189.73	0.000437652	3189.73	0.000467426	3189.73	0.000805511	3189.73	-8.26241e-05	3189.73	0.000283906	3189.73	0.000133576	3189.73	0.000646513	3189.73	0.000386928	3189.73	0.000204175	3189.73	-0.00027382	3189.73	0.000508872	3189.73	0.000114367	3189.73	0.000135372	3189.73	-0.000439365	3189.73	-0.000233786
3191.66	0.00164	3191.66	0.00219	3191.66	0.00238	3191.66	0.00144	3191.66	0.00207	3191.66	0.0013	3191.66	0.00156	3191.66	0.0016	3191.66	0.000960454	3191.66	0.000205015	3191.66	0.000542071	3191.66	0.000569347	3191.66	0.000892285	3191.66	9.82173e-06	3191.66	0.000372659	3191.66	0.000259182	3191.66	0.000688805	3191.66	0.000463379	3191.66	0.000316705	3191.66	-0.000229603	3191.66	0.000539002	3191.66	0.000199693	3191.66	0.000175399	3191.66	-0.000333074	3191.66	-0.000209123
3193.59	0.00169	3193.59	0.00224	3193.59	0.00242	3193.59	0.00151	3193.59	0.00212	3193.59	0.0014	3193.59	0.00155	3193.59	0.00168	3193.59	0.00103	3193.59	0.000287209	3193.59	0.000490349	3193.59	0.000657508	3193.59	0.000949124	3193.59	-3.89107e-06	3193.59	0.000421669	3193.59	0.000281004	3193.59	0.00065189	3193.59	0.000453145	3193.59	0.000301905	3193.59	-0.000257106	3193.59	0.000552137	3193.59	0.000196314	3193.59	0.000146891	3193.59	-0.00037382	3193.59	-0.000301255
3195.52	0.00173	3195.52	0.00226	3195.52	0.00237	3195.52	0.00146	3195.52	0.00203	3195.52	0.00148	3195.52	0.00157	3195.52	0.00164	3195.52	0.00106	3195.52	0.000390649	3195.52	0.000594398	3195.52	0.000686892	3195.52	0.00102	3195.52	8.25804e-06	3195.52	0.000507106	3195.52	0.000281108	3195.52	0.000689251	3195.52	0.00047666	3195.52	0.000221902	3195.52	-0.000194189	3195.52	0.000596881	3195.52	0.000233317	3195.52	0.000168396	3195.52	-0.00045904	3195.52	-0.000363706
3197.45	0.00183	3197.45	0.0023	3197.45	0.00237	3197.45	0.0015	3197.45	0.00195	3197.45	0.00154	3197.45	0.00155	3197.45	0.00159	3197.45	0.00117	3197.45	0.000484866	3197.45	0.000763459	3197.45	0.000742475	3197.45	0.0011	3197.45	6.86562e-05	3197.45	0.000583292	3197.45	0.000328565	3197.45	0.000793949	3197.45	0.000487726	3197.45	0.000144816	3197.45	-0.000102456	3197.45	0.000665877	3197.45	0.000300437	3197.45	0.000187034	3197.45	-0.000500646	3197.45	-0.000335802
3199.38	0.00201	3199.38	0.00247	3199.38	0.0027	3199.38	0.00181	3199.38	0.00221	3199.38	0.00178	3199.38	0.00177	3199.38	0.0018	3199.38	0.00134	3199.38	0.000545075	3199.38	0.00084024	3199.38	0.000930166	3199.38	0.00117	3199.38	0.000166188	3199.38	0.000618218	3199.38	0.000438402	3199.38	0.00090884	3199.38	0.000586469	3199.38	0.000303148	3199.38	-6.14012e-05	3199.38	0.000720537	3199.38	0.000356136	3199.38	0.000163136	3199.38	-0.000441869	3199.38	-0.000255962
3201.3	0.00219	3201.3	0.00269	3201.3	0.00296	3201.3	0.00207	3201.3	0.00251	3201.3	0.00191	3201.3	0.00204	3201.3	0.00202	3201.3	0.00138	3201.3	0.000614024	3201.3	0.000871989	3201.3	0.00104	3201.3	0.00128	3201.3	0.00025771	3201.3	0.000645653	3201.3	0.000536408	3201.3	0.000981779	3201.3	0.000650615	3201.3	0.000454849	3201.3	-3.45158e-05	3201.3	0.00077084	3201.3	0.000334059	3201.3	0.000189857	3201.3	-0.000370705	3201.3	-0.000202599
3203.23	0.0024	3203.23	0.00289	3203.23	0.00313	3203.23	0.00218	3203.23	0.0027	3203.23	0.002	3203.23	0.00224	3203.23	0.0022	3203.23	0.00152	3203.23	0.000768245	3203.23	0.000937725	3203.23	0.00103	3203.23	0.0014	3203.23	0.000375836	3203.23	0.000706187	3203.23	0.000608811	3203.23	0.00104	3203.23	0.000774366	3203.23	0.00051934	3203.23	4.3436e-05	3203.23	0.000810003	3203.23	0.000328255	3203.23	0.000330583	3203.23	-0.000342829	3203.23	-0.000209775
3205.16	0.00267	3205.16	0.00313	3205.16	0.00332	3205.16	0.0023	3205.16	0.00282	3205.16	0.00213	3205.16	0.00236	3205.16	0.00235	3205.16	0.00171	3205.16	0.000918466	3205.16	0.00106	3205.16	0.00106	3205.16	0.00148	3205.16	0.000430306	3205.16	0.00083978	3205.16	0.000640072	3205.16	0.00109	3205.16	0.00084527	3205.16	0.000548102	3205.16	4.31696e-05	3205.16	0.000878471	3205.16	0.000346567	3205.16	0.000360581	3205.16	-0.000322015	3205.16	-0.000241584
3207.09	0.00291	3207.09	0.00336	3207.09	0.00347	3207.09	0.00253	3207.09	0.00298	3207.09	0.00235	3207.09	0.00246	3207.09	0.00252	3207.09	0.00182	3207.09	0.00106	3207.09	0.00126	3207.09	0.00124	3207.09	0.00158	3207.09	0.000532081	3207.09	0.001	3207.09	0.000743352	3207.09	0.00119	3207.09	0.000929561	3207.09	0.000609363	3207.09	0.000173906	3207.09	0.000976493	3207.09	0.000498466	3207.09	0.000360453	3207.09	-0.000230989	3207.09	-0.000213713
3209.02	0.00311	3209.02	0.00354	3209.02	0.00346	3209.02	0.00269	3209.02	0.00309	3209.02	0.00252	3209.02	0.00247	3209.02	0.00254	3209.02	0.00191	3209.02	0.00123	3209.02	0.00148	3209.02	0.0014	3209.02	0.0017	3209.02	0.000639939	3209.02	0.00121	3209.02	0.000874797	3209.02	0.00129	3209.02	0.000976405	3209.02	0.000678431	3209.02	0.000282379	3209.02	0.00105	3209.02	0.00062942	3209.02	0.000437671	3209.02	-0.000211098	3209.02	-0.000119951
3210.95	0.0033	3210.95	0.00379	3210.95	0.00373	3210.95	0.00293	3210.95	0.00335	3210.95	0.00275	3210.95	0.00267	3210.95	0.00271	3210.95	0.00208	3210.95	0.00145	3210.95	0.00165	3210.95	0.00158	3210.95	0.0019	3210.95	0.000805506	3210.95	0.0014	3210.95	0.00109	3210.95	0.00143	3210.95	0.0011	3210.95	0.000853771	3210.95	0.000352557	3210.95	0.00114	3210.95	0.000683636	3210.95	0.000540526	3210.95	-0.000110027	3210.95	2.43811e-05
3212.88	0.00347	3212.88	0.004	3212.88	0.00399	3212.88	0.00311	3212.88	0.00354	3212.88	0.0029	3212.88	0.00285	3212.88	0.00292	3212.88	0.00222	3212.88	0.00159	3212.88	0.00175	3212.88	0.00172	3212.88	0.00198	3212.88	0.000996826	3212.88	0.00153	3212.88	0.00121	3212.88	0.00147	3212.88	0.00122	3212.88	0.000917957	3212.88	0.000388275	3212.88	0.00125	3212.88	0.000725089	3212.88	0.000684122	3212.88	-9.83933e-05	3212.88	0.00012364
3214.8	0.00381	3214.8	0.00426	3214.8	0.0043	3214.8	0.00337	3214.8	0.00379	3214.8	0.00317	3214.8	0.00311	3214.8	0.0032	3214.8	0.00253	3214.8	0.00181	3214.8	0.00208	3214.8	0.00202	3214.8	0.0022	3214.8	0.00125	3214.8	0.00167	3214.8	0.00135	3214.8	0.00167	3214.8	0.00141	3214.8	0.0011	3214.8	0.000615274	3214.8	0.00144	3214.8	0.00091215	3214.8	0.000937444	3214.8	4.34388e-05	3214.8	0.000290291
3216.73	0.00414	3216.73	0.00457	3216.73	0.00469	3216.73	0.00368	3216.73	0.0042	3216.73	0.00344	3216.73	0.0035	3216.73	0.00342	3216.73	0.00278	3216.73	0.00203	3216.73	0.0023	3216.73	0.00232	3216.73	0.00244	3216.73	0.00141	3216.73	0.00172	3216.73	0.00149	3216.73	0.00192	3216.73	0.00158	3216.73	0.00126	3216.73	0.000772055	3216.73	0.00153	3216.73	0.000943198	3216.73	0.000936405	3216.73	0.000212821	3216.73	0.000394405
3218.66	0.00436	3218.66	0.00488	3218.66	0.00485	3218.66	0.00394	3218.66	0.00443	3218.66	0.00369	3218.66	0.00371	3218.66	0.0036	3218.66	0.00304	3218.66	0.00235	3218.66	0.00252	3218.66	0.00251	3218.66	0.00268	3218.66	0.00162	3218.66	0.00204	3218.66	0.00168	3218.66	0.0021	3218.66	0.00175	3218.66	0.0014	3218.66	0.00092144	3218.66	0.0017	3218.66	0.0012	3218.66	0.00102	3218.66	0.000326651	3218.66	0.000560345
3220.59	0.00448	3220.59	0.00504	3220.59	0.00494	3220.59	0.00409	3220.59	0.0045	3220.59	0.0038	3220.59	0.00379	3220.59	0.00366	3220.59	0.00312	3220.59	0.00245	3220.59	0.00249	3220.59	0.00255	3220.59	0.00274	3220.59	0.00164	3220.59	0.00215	3220.59	0.00168	3220.59	0.0021	3220.59	0.00181	3220.59	0.00139	3220.59	0.000888041	3220.59	0.00167	3220.59	0.00125	3220.59	0.00103	3220.59	0.000322189	3220.59	0.000478819
3222.52	0.00471	3222.52	0.00517	3222.52	0.00522	3222.52	0.00428	3222.52	0.00467	3222.52	0.00387	3222.52	0.00396	3222.52	0.00388	3222.52	0.00323	3222.52	0.00242	3222.52	0.00246	3222.52	0.00254	3222.52	0.00269	3222.52	0.00164	3222.52	0.00205	3222.52	0.00169	3222.52	0.00217	3222.52	0.00175	3222.52	0.00142	3222.52	0.000891496	3222.52	0.00162	3222.52	0.00114	3222.52	0.000922301	3222.52	0.000318072	3222.52	0.000380516
3224.45	0.00504	3224.45	0.00538	3224.45	0.00552	3224.45	0.00451	3224.45	0.00488	3224.45	0.00412	3224.45	0.00412	3224.45	0.00419	3224.45	0.00342	3224.45	0.0026	3224.45	0.00262	3224.45	0.00262	3224.45	0.00282	3224.45	0.00181	3224.45	0.00205	3224.45	0.00182	3224.45	0.00224	3224.45	0.00185	3224.45	0.00153	3224.45	0.00104	3224.45	0.00173	3224.45	0.00115	3224.45	0.000942336	3224.45	0.000402331	3224.45	0.000453237
3226.38	0.00531	3226.38	0.00563	3226.38	0.00579	3226.38	0.00473	3226.38	0.00513	3226.38	0.00441	3226.38	0.00435	3226.38	0.00434	3226.38	0.00359	3226.38	0.00286	3226.38	0.00289	3226.38	0.00281	3226.38	0.00306	3226.38	0.002	3226.38	0.00229	3226.38	0.00204	3226.38	0.00234	3226.38	0.00205	3226.38	0.00166	3226.38	0.00122	3226.38	0.0019	3226.38	0.00131	3226.38	0.00108	3226.38	0.000493845	3226.38	0.000597405
3228.3	0.00552	3228.3	0.00593	3228.3	0.00607	3228.3	0.00496	3228.3	0.00534	3228.3	0.00464	3228.3	0.00461	3228.3	0.00451	3228.3	0.00371	3228.3	0.003	3228.3	0.00309	3228.3	0.00297	3228.3	0.00316	3228.3	0.00212	3228.3	0.00256	3228.3	0.00218	3228.3	0.00246	3228.3	0.00222	3228.3	0.00172	3228.3	0.00131	3228.3	0.00198	3228.3	0.0014	3228.3	0.00118	3228.3	0.000506524	3228.3	0.000686787
3230.23	0.00594	3230.23	0.00633	3230.23	0.00644	3230.23	0.00535	3230.23	0.00565	3230.23	0.00492	3230.23	0.00498	3230.23	0.00481	3230.23	0.00398	3230.23	0.00322	3230.23	0.00338	3230.23	0.00321	3230.23	0.00334	3230.23	0.00233	3230.23	0.00279	3230.23	0.00235	3230.23	0.00266	3230.23	0.00237	3230.23	0.00191	3230.23	0.00143	3230.23	0.00211	3230.23	0.0015	3230.23	0.0014	3230.23	0.000686735	3230.23	0.000851104
3232.16	0.00643	3232.16	0.00679	3232.16	0.00687	3232.16	0.00577	3232.16	0.00609	3232.16	0.00535	3232.16	0.00535	3232.16	0.00522	3232.16	0.00444	3232.16	0.00356	3232.16	0.0037	3232.16	0.00353	3232.16	0.00365	3232.16	0.00263	3232.16	0.00303	3232.16	0.00259	3232.16	0.00291	3232.16	0.00254	3232.16	0.00218	3232.16	0.00162	3232.16	0.00234	3232.16	0.00173	3232.16	0.00167	3232.16	0.000915847	3232.16	0.00107
3234.09	0.00679	3234.09	0.00707	3234.09	0.00719	3234.09	0.00601	3234.09	0.00642	3234.09	0.00569	3234.09	0.00561	3234.09	0.00553	3234.09	0.00473	3234.09	0.00379	3234.09	0.00396	3234.09	0.00382	3234.09	0.00391	3234.09	0.00285	3234.09	0.00312	3234.09	0.00276	3234.09	0.00307	3234.09	0.00272	3234.09	0.00237	3234.09	0.00183	3234.09	0.00246	3234.09	0.00186	3234.09	0.00176	3234.09	0.00104	3234.09	0.00113
3236.02	0.00693	3236.02	0.00713	3236.02	0.00721	3236.02	0.00612	3236.02	0.00647	3236.02	0.00575	3236.02	0.00562	3236.02	0.00557	3236.02	0.00476	3236.02	0.00382	3236.02	0.00403	3236.02	0.00386	3236.02	0.00401	3236.02	0.00281	3236.02	0.00311	3236.02	0.00278	3236.02	0.00305	3236.02	0.00274	3236.02	0.00238	3236.02	0.0018	3236.02	0.00233	3236.02	0.00181	3236.02	0.00159	3236.02	0.000975647	3236.02	0.000936966
3237.95	0.0071	3237.95	0.00735	3237.95	0.00747	3237.95	0.00638	3237.95	0.00667	3237.95	0.00594	3237.95	0.00579	3237.95	0.00573	3237.95	0.00492	3237.95	0.00399	3237.95	0.00408	3237.95	0.00395	3237.95	0.00411	3237.95	0.00291	3237.95	0.00324	3237.95	0.00288	3237.95	0.00311	3237.95	0.00279	3237.95	0.00243	3237.95	0.00177	3237.95	0.00243	3237.95	0.00183	3237.95	0.00158	3237.95	0.000990163	3237.95	0.000955376
3239.88	0.00742	3239.88	0.00774	3239.88	0.00784	3239.88	0.0067	3239.88	0.007	3239.88	0.00626	3239.88	0.00616	3239.88	0.00607	3239.88	0.00518	3239.88	0.00428	3239.88	0.0043	3239.88	0.00413	3239.88	0.00427	3239.88	0.00319	3239.88	0.00347	3239.88	0.00308	3239.88	0.00339	3239.88	0.00289	3239.88	0.00257	3239.88	0.00194	3239.88	0.00264	3239.88	0.00196	3239.88	0.00179	3239.88	0.00115	3239.88	0.00119
3241.8	0.00783	3241.8	0.00811	3241.8	0.0081	3241.8	0.00701	3241.8	0.00735	3241.8	0.00662	3241.8	0.0065	3241.8	0.00637	3241.8	0.00543	3241.8	0.00455	3241.8	0.00458	3241.8	0.00435	3241.8	0.00456	3241.8	0.00337	3241.8	0.00371	3241.8	0.00331	3241.8	0.00361	3241.8	0.00306	3241.8	0.00275	3241.8	0.00216	3241.8	0.00278	3241.8	0.00216	3241.8	0.00202	3241.8	0.00129	3241.8	0.00134
3243.73	0.00809	3243.73	0.00843	3243.73	0.00832	3243.73	0.00733	3243.73	0.00765	3243.73	0.00694	3243.73	0.00672	3243.73	0.00657	3243.73	0.00573	3243.73	0.00488	3243.73	0.00486	3243.73	0.00463	3243.73	0.00484	3243.73	0.00357	3243.73	0.00407	3243.73	0.0035	3243.73	0.00372	3243.73	0.0033	3243.73	0.00292	3243.73	0.00236	3243.73	0.00299	3243.73	0.00241	3243.73	0.00218	3243.73	0.0014	3243.73	0.00148
3245.66	0.00846	3245.66	0.00893	3245.66	0.00881	3245.66	0.0077	3245.66	0.00804	3245.66	0.00731	3245.66	0.0071	3245.66	0.00691	3245.66	0.00604	3245.66	0.0053	3245.66	0.00519	3245.66	0.00502	3245.66	0.00515	3245.66	0.00396	3245.66	0.00437	3245.66	0.00376	3245.66	0.00402	3245.66	0.00358	3245.66	0.00316	3245.66	0.00262	3245.66	0.00327	3245.66	0.00263	3245.66	0.0024	3245.66	0.0016	3245.66	0.00175
3247.59	0.00892	3247.59	0.00925	3247.59	0.00943	3247.59	0.00815	3247.59	0.00841	3247.59	0.00756	3247.59	0.00752	3247.59	0.00718	3247.59	0.00629	3247.59	0.0055	3247.59	0.00543	3247.59	0.00524	3247.59	0.00528	3247.59	0.00412	3247.59	0.00433	3247.59	0.0039	3247.59	0.0042	3247.59	0.00373	3247.59	0.00327	3247.59	0.00265	3247.59	0.00326	3247.59	0.00258	3247.59	0.00247	3247.59	0.0017	3247.59	0.00177
3249.52	0.00934	3249.52	0.00953	3249.52	0.00978	3249.52	0.00853	3249.52	0.00881	3249.52	0.00784	3249.52	0.00781	3249.52	0.00745	3249.52	0.00661	3249.52	0.00574	3249.52	0.00569	3249.52	0.00544	3249.52	0.00547	3249.52	0.00426	3249.52	0.00446	3249.52	0.00406	3249.52	0.00437	3249.52	0.00391	3249.52	0.00348	3249.52	0.00277	3249.52	0.00335	3249.52	0.00269	3249.52	0.00259	3249.52	0.00181	3249.52	0.00181
3251.45	0.00971	3251.45	0.00984	3251.45	0.00999	3251.45	0.0088	3251.45	0.0091	3251.45	0.00816	3251.45	0.00805	3251.45	0.00772	3251.45	0.00684	3251.45	0.00596	3251.45	0.00589	3251.45	0.00563	3251.45	0.00563	3251.45	0.00449	3251.45	0.00464	3251.45	0.00418	3251.45	0.00444	3251.45	0.00407	3251.45	0.00366	3251.45	0.00294	3251.45	0.00347	3251.45	0.00282	3251.45	0.00269	3251.45	0.00185	3251.45	0.00188
3253.38	0.01012	3253.38	0.01032	3253.38	0.01029	3253.38	0.00916	3253.38	0.0094	3253.38	0.00861	3253.38	0.00836	3253.38	0.00807	3253.38	0.00722	3253.38	0.00634	3253.38	0.00629	3253.38	0.00602	3253.38	0.00597	3253.38	0.00485	3253.38	0.00504	3253.38	0.00451	3253.38	0.00475	3253.38	0.00436	3253.38	0.0038	3253.38	0.00325	3253.38	0.00379	3253.38	0.00315	3253.38	0.00298	3253.38	0.00205	3253.38	0.00211
3255.3	0.01057	3255.3	0.01075	3255.3	0.01077	3255.3	0.0096	3255.3	0.00979	3255.3	0.00901	3255.3	0.00877	3255.3	0.00846	3255.3	0.0076	3255.3	0.00672	3255.3	0.00663	3255.3	0.00638	3255.3	0.00635	3255.3	0.0052	3255.3	0.00535	3255.3	0.00483	3255.3	0.00511	3255.3	0.00459	3255.3	0.00405	3255.3	0.00342	3255.3	0.00405	3255.3	0.0034	3255.3	0.00315	3255.3	0.00231	3255.3	0.0023
3257.23	0.01095	3257.23	0.01103	3257.23	0.01109	3257.23	0.00992	3257.23	0.01011	3257.23	0.00928	3257.23	0.00909	3257.23	0.00876	3257.23	0.00781	3257.23	0.00694	3257.23	0.00682	3257.23	0.00657	3257.23	0.0065	3257.23	0.00536	3257.23	0.00546	3257.23	0.00497	3257.23	0.0052	3257.23	0.00463	3257.23	0.00419	3257.23	0.0035	3257.23	0.00412	3257.23	0.00347	3257.23	0.00314	3257.23	0.00239	3257.23	0.00235
3259.16	0.01136	3259.16	0.01152	3259.16	0.01148	3259.16	0.0104	3259.16	0.01052	3259.16	0.00972	3259.16	0.00948	3259.16	0.00919	3259.16	0.0081	3259.16	0.00722	3259.16	0.00711	3259.16	0.00683	3259.16	0.00676	3259.16	0.00562	3259.16	0.00572	3259.16	0.00523	3259.16	0.0054	3259.16	0.00491	3259.16	0.00451	3259.16	0.00377	3259.16	0.00425	3259.16	0.00361	3259.16	0.00329	3259.16	0.00255	3259.16	0.00249
3261.09	0.01189	3261.09	0.01213	3261.09	0.01206	3261.09	0.01091	3261.09	0.01102	3261.09	0.01021	3261.09	0.00997	3261.09	0.00966	3261.09	0.00849	3261.09	0.00759	3261.09	0.00745	3261.09	0.00719	3261.09	0.00715	3261.09	0.00601	3261.09	0.00609	3261.09	0.00558	3261.09	0.00579	3261.09	0.00525	3261.09	0.00481	3261.09	0.00403	3261.09	0.00447	3261.09	0.00385	3261.09	0.0035	3261.09	0.00281	3261.09	0.00275
3263.02	0.01232	3263.02	0.01251	3263.02	0.01256	3263.02	0.01127	3263.02	0.01141	3263.02	0.01056	3263.02	0.01028	3263.02	0.00994	3263.02	0.00888	3263.02	0.00787	3263.02	0.00773	3263.02	0.00755	3263.02	0.00735	3263.02	0.00618	3263.02	0.00626	3263.02	0.00579	3263.02	0.00601	3263.02	0.00542	3263.02	0.00494	3263.02	0.00417	3263.02	0.00464	3263.02	0.00399	3263.02	0.00363	3263.02	0.00291	3263.02	0.00287
3264.95	0.01274	3264.95	0.01287	3264.95	0.01293	3264.95	0.01174	3264.95	0.01183	3264.95	0.01088	3264.95	0.01061	3264.95	0.01027	3264.95	0.00923	3264.95	0.00815	3264.95	0.00806	3264.95	0.00782	3264.95	0.00763	3264.95	0.0064	3264.95	0.00648	3264.95	0.00598	3264.95	0.00619	3264.95	0.00563	3264.95	0.00515	3264.95	0.00437	3264.95	0.00482	3264.95	0.00415	3264.95	0.00381	3264.95	0.00303	3264.95	0.00299
3266.87	0.01325	3266.87	0.01339	3266.87	0.01343	3266.87	0.01226	3266.87	0.01233	3266.87	0.01131	3266.87	0.01114	3266.87	0.01073	3266.87	0.00961	3266.87	0.00855	3266.87	0.00849	3266.87	0.00814	3266.87	0.00801	3266.87	0.0067	3266.87	0.00684	3266.87	0.00627	3266.87	0.0065	3266.87	0.00594	3266.87	0.0054	3266.87	0.00466	3266.87	0.00511	3266.87	0.00434	3266.87	0.00405	3266.87	0.00328	3266.87	0.00321
3268.8	0.01388	3268.8	0.01404	3268.8	0.01409	3268.8	0.01285	3268.8	0.01291	3268.8	0.01195	3268.8	0.01173	3268.8	0.01125	3268.8	0.01011	3268.8	0.00909	3268.8	0.00903	3268.8	0.00868	3268.8	0.00853	3268.8	0.0071	3268.8	0.0073	3268.8	0.00676	3268.8	0.00699	3268.8	0.00641	3268.8	0.00579	3268.8	0.00503	3268.8	0.00554	3268.8	0.00474	3268.8	0.00439	3268.8	0.00369	3268.8	0.00357
3270.73	0.01445	3270.73	0.01466	3270.73	0.01465	3270.73	0.01335	3270.73	0.01348	3270.73	0.01245	3270.73	0.01218	3270.73	0.01167	3270.73	0.01059	3270.73	0.00963	3270.73	0.00956	3270.73	0.00915	3270.73	0.009	3270.73	0.00754	3270.73	0.00772	3270.73	0.00724	3270.73	0.00737	3270.73	0.00675	3270.73	0.00614	3270.73	0.0054	3270.73	0.00592	3270.73	0.00515	3270.73	0.00475	3270.73	0.00406	3270.73	0.0039
3272.66	0.01478	3272.66	0.01503	3272.66	0.01489	3272.66	0.01359	3272.66	0.01378	3272.66	0.01275	3272.66	0.01243	3272.66	0.01193	3272.66	0.01093	3272.66	0.01006	3272.66	0.00989	3272.66	0.00948	3272.66	0.00935	3272.66	0.00786	3272.66	0.00811	3272.66	0.0075	3272.66	0.0076	3272.66	0.00698	3272.66	0.00633	3272.66	0.00566	3272.66	0.0062	3272.66	0.00541	3272.66	0.00505	3272.66	0.0042	3272.66	0.00419
3274.59	0.01516	3274.59	0.01535	3274.59	0.01516	3274.59	0.014	3274.59	0.01404	3274.59	0.01313	3274.59	0.01277	3274.59	0.01233	3274.59	0.01127	3274.59	0.01043	3274.59	0.01017	3274.59	0.00975	3274.59	0.00968	3274.59	0.00818	3274.59	0.00847	3274.59	0.00774	3274.59	0.00784	3274.59	0.00726	3274.59	0.00655	3274.59	0.00592	3274.59	0.00642	3274.59	0.00565	3274.59	0.00532	3274.59	0.00433	3274.59	0.0044
3276.52	0.01562	3276.52	0.01585	3276.52	0.01566	3276.52	0.01459	3276.52	0.01451	3276.52	0.01358	3276.52	0.01322	3276.52	0.01287	3276.52	0.01177	3276.52	0.01076	3276.52	0.01052	3276.52	0.01007	3276.52	0.00999	3276.52	0.00859	3276.52	0.0088	3276.52	0.00799	3276.52	0.00811	3276.52	0.00755	3276.52	0.00686	3276.52	0.00621	3276.52	0.00669	3276.52	0.0059	3276.52	0.00554	3276.52	0.00455	3276.52	0.00455
3278.45	0.01619	3278.45	0.01634	3278.45	0.01619	3278.45	0.01509	3278.45	0.01499	3278.45	0.01408	3278.45	0.01372	3278.45	0.01328	3278.45	0.01212	3278.45	0.01099	3278.45	0.01085	3278.45	0.01042	3278.45	0.01027	3278.45	0.00895	3278.45	0.00905	3278.45	0.00823	3278.45	0.00843	3278.45	0.00777	3278.45	0.00717	3278.45	0.00651	3278.45	0.00692	3278.45	0.00604	3278.45	0.00566	3278.45	0.00478	3278.45	0.00475
3280.37	0.0168	3280.37	0.0169	3280.37	0.01674	3280.37	0.01559	3280.37	0.01554	3280.37	0.01463	3280.37	0.01427	3280.37	0.01374	3280.37	0.01248	3280.37	0.01136	3280.37	0.01125	3280.37	0.0108	3280.37	0.01063	3280.37	0.00927	3280.37	0.0093	3280.37	0.00857	3280.37	0.00884	3280.37	0.00811	3280.37	0.00751	3280.37	0.00678	3280.37	0.00718	3280.37	0.00632	3280.37	0.00591	3280.37	0.00507	3280.37	0.00505
3282.3	0.01727	3282.3	0.01742	3282.3	0.01722	3282.3	0.01604	3282.3	0.01606	3282.3	0.01512	3282.3	0.01472	3282.3	0.01419	3282.3	0.01291	3282.3	0.01181	3282.3	0.01169	3282.3	0.01113	3282.3	0.01096	3282.3	0.00956	3282.3	0.00962	3282.3	0.0089	3282.3	0.00912	3282.3	0.00848	3282.3	0.00777	3282.3	0.00705	3282.3	0.00744	3282.3	0.00661	3282.3	0.00623	3282.3	0.00536	3282.3	0.00526
3284.23	0.01778	3284.23	0.01796	3284.23	0.01784	3284.23	0.01667	3284.23	0.01657	3284.23	0.01564	3284.23	0.01522	3284.23	0.01467	3284.23	0.01338	3284.23	0.01229	3284.23	0.01216	3284.23	0.01162	3284.23	0.01137	3284.23	0.01003	3284.23	0.01004	3284.23	0.0093	3284.23	0.00946	3284.23	0.00884	3284.23	0.0081	3284.23	0.00742	3284.23	0.00777	3284.23	0.00692	3284.23	0.00656	3284.23	0.0057	3284.23	0.00551
3286.16	0.01833	3286.16	0.01852	3286.16	0.01845	3286.16	0.01721	3286.16	0.01715	3286.16	0.01615	3286.16	0.01567	3286.16	0.01507	3286.16	0.01384	3286.16	0.01274	3286.16	0.0125	3286.16	0.01203	3286.16	0.01175	3286.16	0.01043	3286.16	0.01036	3286.16	0.00966	3286.16	0.00979	3286.16	0.00914	3286.16	0.00845	3286.16	0.00773	3286.16	0.00803	3286.16	0.00717	3286.16	0.00682	3286.16	0.00594	3286.16	0.00575
3288.09	0.01887	3288.09	0.01912	3288.09	0.01901	3288.09	0.0177	3288.09	0.01765	3288.09	0.01664	3288.09	0.01615	3288.09	0.01556	3288.09	0.01432	3288.09	0.01327	3288.09	0.01289	3288.09	0.01247	3288.09	0.01218	3288.09	0.0108	3288.09	0.01075	3288.09	0.01009	3288.09	0.01012	3288.09	0.00944	3288.09	0.00883	3288.09	0.00808	3288.09	0.00834	3288.09	0.00752	3288.09	0.00713	3288.09	0.0062	3288.09	0.00608
3290.02	0.01958	3290.02	0.0198	3290.02	0.01969	3290.02	0.01844	3290.02	0.01825	3290.02	0.01726	3290.02	0.01681	3290.02	0.01621	3290.02	0.01494	3290.02	0.01389	3290.02	0.01344	3290.02	0.01311	3290.02	0.01275	3290.02	0.01134	3290.02	0.0113	3290.02	0.01061	3290.02	0.01065	3290.02	0.0099	3290.02	0.00928	3290.02	0.00854	3290.02	0.00887	3290.02	0.00804	3290.02	0.00763	3290.02	0.00668	3290.02	0.00654
3291.95	0.02041	3291.95	0.02056	3291.95	0.02037	3291.95	0.01922	3291.95	0.01898	3291.95	0.01794	3291.95	0.01748	3291.95	0.0169	3291.95	0.01562	3291.95	0.0145	3291.95	0.01414	3291.95	0.01371	3291.95	0.01338	3291.95	0.01196	3291.95	0.01198	3291.95	0.01118	3291.95	0.01117	3291.95	0.01054	3291.95	0.00977	3291.95	0.00908	3291.95	0.00941	3291.95	0.00857	3291.95	0.00816	3291.95	0.00721	3291.95	0.00699
3293.87	0.02099	3293.87	0.02122	3293.87	0.02094	3293.87	0.01973	3293.87	0.01957	3293.87	0.01846	3293.87	0.01799	3293.87	0.01743	3293.87	0.01605	3293.87	0.0149	3293.87	0.01462	3293.87	0.01403	3293.87	0.01374	3293.87	0.01235	3293.87	0.01235	3293.87	0.01151	3293.87	0.0115	3293.87	0.01087	3293.87	0.01016	3293.87	0.00937	3293.87	0.00962	3293.87	0.00874	3293.87	0.00837	3293.87	0.00751	3293.87	0.00716
3295.8	0.02147	3295.8	0.02168	3295.8	0.02149	3295.8	0.02019	3295.8	0.02009	3295.8	0.01895	3295.8	0.01845	3295.8	0.01785	3295.8	0.01646	3295.8	0.01533	3295.8	0.01499	3295.8	0.01437	3295.8	0.0141	3295.8	0.01267	3295.8	0.01258	3295.8	0.01185	3295.8	0.01182	3295.8	0.01109	3295.8	0.01046	3295.8	0.00962	3295.8	0.00987	3295.8	0.00895	3295.8	0.00856	3295.8	0.00774	3295.8	0.00736
3297.73	0.02187	3297.73	0.02199	3297.73	0.02194	3297.73	0.02057	3297.73	0.02045	3297.73	0.01934	3297.73	0.0188	3297.73	0.01813	3297.73	0.01678	3297.73	0.01564	3297.73	0.01529	3297.73	0.01464	3297.73	0.01439	3297.73	0.01289	3297.73	0.01278	3297.73	0.01216	3297.73	0.01204	3297.73	0.01133	3297.73	0.01059	3297.73	0.00983	3297.73	0.01007	3297.73	0.00908	3297.73	0.00866	3297.73	0.00788	3297.73	0.00756
3299.66	0.02231	3299.66	0.02251	3299.66	0.02249	3299.66	0.02111	3299.66	0.02093	3299.66	0.01984	3299.66	0.01928	3299.66	0.0186	3299.66	0.01716	3299.66	0.016	3299.66	0.01564	3299.66	0.01501	3299.66	0.01467	3299.66	0.01324	3299.66	0.01304	3299.66	0.01244	3299.66	0.01238	3299.66	0.01161	3299.66	0.01087	3299.66	0.01003	3299.66	0.01029	3299.66	0.00927	3299.66	0.00888	3299.66	0.00811	3299.66	0.00779
3301.59	0.02293	3301.59	0.02319	3301.59	0.02317	3301.59	0.02179	3301.59	0.02159	3301.59	0.02043	3301.59	0.01987	3301.59	0.01918	3301.59	0.01771	3301.59	0.01646	3301.59	0.01616	3301.59	0.01552	3301.59	0.01512	3301.59	0.01371	3301.59	0.01348	3301.59	0.01282	3301.59	0.01281	3301.59	0.01196	3301.59	0.01127	3301.59	0.01038	3301.59	0.01064	3301.59	0.00966	3301.59	0.00927	3301.59	0.00844	3301.59	0.00814
3303.52	0.0238	3303.52	0.02396	3303.52	0.02402	3303.52	0.02263	3303.52	0.02242	3303.52	0.0212	3303.52	0.02062	3303.52	0.01991	3303.52	0.01846	3303.52	0.01714	3303.52	0.01684	3303.52	0.01619	3303.52	0.01582	3303.52	0.01433	3303.52	0.01408	3303.52	0.01339	3303.52	0.0134	3303.52	0.01251	3303.52	0.01183	3303.52	0.01097	3303.52	0.0112	3303.52	0.01023	3303.52	0.00979	3303.52	0.00894	3303.52	0.00861
3305.44	0.02463	3305.44	0.02472	3305.44	0.02473	3305.44	0.02346	3305.44	0.02315	3305.44	0.02196	3305.44	0.02139	3305.44	0.02065	3305.44	0.01921	3305.44	0.01786	3305.44	0.01747	3305.44	0.0169	3305.44	0.01645	3305.44	0.01497	3305.44	0.01473	3305.44	0.01396	3305.44	0.01403	3305.44	0.01308	3305.44	0.01245	3305.44	0.01155	3305.44	0.01178	3305.44	0.01079	3305.44	0.01033	3305.44	0.00943	3305.44	0.00908
3307.37	0.02516	3307.37	0.02529	3307.37	0.02508	3307.37	0.02391	3307.37	0.02358	3307.37	0.0225	3307.37	0.0219	3307.37	0.02119	3307.37	0.01973	3307.37	0.01841	3307.37	0.01796	3307.37	0.01743	3307.37	0.0169	3307.37	0.01549	3307.37	0.01535	3307.37	0.01445	3307.37	0.01452	3307.37	0.01349	3307.37	0.01282	3307.37	0.01203	3307.37	0.01224	3307.37	0.01123	3307.37	0.01076	3307.37	0.00976	3307.37	0.00946
3309.3	0.02543	3309.3	0.0257	3309.3	0.0254	3309.3	0.02423	3309.3	0.0239	3309.3	0.02285	3309.3	0.02226	3309.3	0.02156	3309.3	0.02003	3309.3	0.01879	3309.3	0.01834	3309.3	0.01771	3309.3	0.01723	3309.3	0.01579	3309.3	0.01565	3309.3	0.01481	3309.3	0.01475	3309.3	0.01381	3309.3	0.01305	3309.3	0.01231	3309.3	0.01245	3309.3	0.01151	3309.3	0.01101	3309.3	0.01004	3309.3	0.00971
3311.23	0.02578	3311.23	0.02607	3311.23	0.02588	3311.23	0.02467	3311.23	0.0243	3311.23	0.02317	3311.23	0.02256	3311.23	0.02182	3311.23	0.02027	3311.23	0.01909	3311.23	0.01859	3311.23	0.01791	3311.23	0.01754	3311.23	0.01601	3311.23	0.01581	3311.23	0.01506	3311.23	0.01484	3311.23	0.01412	3311.23	0.01329	3311.23	0.01251	3311.23	0.0126	3311.23	0.01166	3311.23	0.01109	3311.23	0.01025	3311.23	0.00987
3313.16	0.02634	3313.16	0.02655	3313.16	0.02641	3313.16	0.02517	3313.16	0.02481	3313.16	0.02358	3313.16	0.02289	3313.16	0.02211	3313.16	0.02069	3313.16	0.01945	3313.16	0.01891	3313.16	0.01828	3313.16	0.01792	3313.16	0.0163	3313.16	0.01615	3313.16	0.01539	3313.16	0.01513	3313.16	0.0144	3313.16	0.01361	3313.16	0.0128	3313.16	0.01292	3313.16	0.0119	3313.16	0.01135	3313.16	0.01048	3313.16	0.01016
3315.09	0.02682	3315.09	0.02699	3315.09	0.02687	3315.09	0.0256	3315.09	0.02531	3315.09	0.02405	3315.09	0.02338	3315.09	0.02256	3315.09	0.02104	3315.09	0.01981	3315.09	0.01927	3315.09	0.01867	3315.09	0.01819	3315.09	0.01658	3315.09	0.01642	3315.09	0.01562	3315.09	0.01553	3315.09	0.01469	3315.09	0.01392	3315.09	0.01298	3315.09	0.01314	3315.09	0.01213	3315.09	0.01166	3315.09	0.0107	3315.09	0.01035
3317.01	0.02721	3317.01	0.02737	3317.01	0.0273	3317.01	0.02595	3317.01	0.02577	3317.01	0.02452	3317.01	0.02386	3317.01	0.02306	3317.01	0.02149	3317.01	0.02024	3317.01	0.0197	3317.01	0.01906	3317.01	0.01855	3317.01	0.01694	3317.01	0.01675	3317.01	0.01592	3317.01	0.01588	3317.01	0.01506	3317.01	0.0142	3317.01	0.01325	3317.01	0.01343	3317.01	0.01238	3317.01	0.01197	3317.01	0.01092	3317.01	0.01058
3318.94	0.02762	3318.94	0.02775	3318.94	0.02773	3318.94	0.02632	3318.94	0.02615	3318.94	0.02489	3318.94	0.0243	3318.94	0.0235	3318.94	0.02196	3318.94	0.02063	3318.94	0.02012	3318.94	0.01942	3318.94	0.01892	3318.94	0.01737	3318.94	0.01708	3318.94	0.01623	3318.94	0.01623	3318.94	0.0154	3318.94	0.01451	3318.94	0.01356	3318.94	0.01372	3318.94	0.01262	3318.94	0.01218	3318.94	0.01116	3318.94	0.01092
3320.87	0.02793	3320.87	0.02816	3320.87	0.02814	3320.87	0.02668	3320.87	0.02651	3320.87	0.02529	3320.87	0.0247	3320.87	0.02386	3320.87	0.02234	3320.87	0.02103	3320.87	0.02051	3320.87	0.01982	3320.87	0.01931	3320.87	0.0178	3320.87	0.01747	3320.87	0.0166	3320.87	0.01662	3320.87	0.0157	3320.87	0.01489	3320.87	0.01392	3320.87	0.01405	3320.87	0.01293	3320.87	0.01238	3320.87	0.01153	3320.87	0.01124
3322.8	0.02835	3322.8	0.02864	3322.8	0.02858	3322.8	0.02717	3322.8	0.02695	3322.8	0.02578	3322.8	0.02521	3322.8	0.02436	3322.8	0.02284	3322.8	0.02155	3322.8	0.021	3322.8	0.02036	3322.8	0.01981	3322.8	0.01831	3322.8	0.018	3322.8	0.01713	3322.8	0.01705	3322.8	0.01621	3322.8	0.01536	3322.8	0.01447	3322.8	0.01458	3322.8	0.01341	3322.8	0.01282	3322.8	0.01199	3322.8	0.01165
3324.73	0.02882	3324.73	0.02903	3324.73	0.02887	3324.73	0.02753	3324.73	0.02731	3324.73	0.02623	3324.73	0.02558	3324.73	0.02483	3324.73	0.02327	3324.73	0.02196	3324.73	0.02141	3324.73	0.0208	3324.73	0.02025	3324.73	0.01878	3324.73	0.0184	3324.73	0.01755	3324.73	0.01739	3324.73	0.01669	3324.73	0.01575	3324.73	0.01493	3324.73	0.01498	3324.73	0.01383	3324.73	0.01336	3324.73	0.01234	3324.73	0.01202
3326.66	0.02912	3326.66	0.02927	3326.66	0.02904	3326.66	0.02781	3326.66	0.02755	3326.66	0.02656	3326.66	0.02583	3326.66	0.02508	3326.66	0.02353	3326.66	0.02222	3326.66	0.02174	3326.66	0.0211	3326.66	0.02052	3326.66	0.01904	3326.66	0.01875	3326.66	0.01777	3326.66	0.01767	3326.66	0.01695	3326.66	0.01602	3326.66	0.0152	3326.66	0.01516	3326.66	0.01412	3326.66	0.01363	3326.66	0.0126	3326.66	0.01218
3328.59	0.02923	3328.59	0.02936	3328.59	0.02923	3328.59	0.028	3328.59	0.02774	3328.59	0.02675	3328.59	0.02611	3328.59	0.02527	3328.59	0.02368	3328.59	0.02243	3328.59	0.02198	3328.59	0.02126	3328.59	0.02074	3328.59	0.01917	3328.59	0.01898	3328.59	0.01797	3328.59	0.01787	3328.59	0.01705	3328.59	0.01622	3328.59	0.0153	3328.59	0.01532	3328.59	0.01429	3328.59	0.01368	3328.59	0.01273	3328.59	0.01233
3330.51	0.02952	3330.51	0.0296	3330.51	0.02953	3330.51	0.0283	3330.51	0.02804	3330.51	0.02695	3330.51	0.02647	3330.51	0.02553	3330.51	0.02398	3330.51	0.02273	3330.51	0.02226	3330.51	0.02152	3330.51	0.02106	3330.51	0.01945	3330.51	0.01918	3330.51	0.01827	3330.51	0.01811	3330.51	0.0173	3330.51	0.0165	3330.51	0.01544	3330.51	0.01558	3330.51	0.01444	3330.51	0.01387	3330.51	0.01297	3330.51	0.01258
3332.44	0.02974	3332.44	0.02982	3332.44	0.02982	3332.44	0.0285	3332.44	0.02826	3332.44	0.02708	3332.44	0.02664	3332.44	0.02573	3332.44	0.02425	3332.44	0.02302	3332.44	0.02246	3332.44	0.02173	3332.44	0.02132	3332.44	0.01969	3332.44	0.01938	3332.44	0.01855	3332.44	0.01843	3332.44	0.01758	3332.44	0.01674	3332.44	0.01568	3332.44	0.01578	3332.44	0.01462	3332.44	0.0142	3332.44	0.01322	3332.44	0.0128
3334.37	0.02991	3334.37	0.03001	3334.37	0.02994	3334.37	0.0287	3334.37	0.02842	3334.37	0.02736	3334.37	0.02678	3334.37	0.02597	3334.37	0.02456	3334.37	0.02331	3334.37	0.0228	3334.37	0.02204	3334.37	0.02168	3334.37	0.02002	3334.37	0.01977	3334.37	0.01892	3334.37	0.0188	3334.37	0.01789	3334.37	0.01701	3334.37	0.01609	3334.37	0.01608	3334.37	0.01499	3334.37	0.01457	3334.37	0.0135	3334.37	0.01313
3336.3	0.0302	3336.3	0.03028	3336.3	0.03019	3336.3	0.02906	3336.3	0.02882	3336.3	0.02787	3336.3	0.02707	3336.3	0.02633	3336.3	0.02501	3336.3	0.02374	3336.3	0.0233	3336.3	0.02256	3336.3	0.02216	3336.3	0.02046	3336.3	0.02026	3336.3	0.01939	3336.3	0.01919	3336.3	0.01832	3336.3	0.01742	3336.3	0.01659	3336.3	0.0165	3336.3	0.01546	3336.3	0.01498	3336.3	0.01383	3336.3	0.01356
3338.23	0.03059	3338.23	0.03068	3338.23	0.03072	3338.23	0.0295	3338.23	0.02933	3338.23	0.02827	3338.23	0.02755	3338.23	0.02687	3338.23	0.02538	3338.23	0.02418	3338.23	0.02366	3338.23	0.02294	3338.23	0.02249	3338.23	0.02085	3338.23	0.02054	3338.23	0.01976	3338.23	0.01958	3338.23	0.01869	3338.23	0.01781	3338.23	0.01695	3338.23	0.01688	3338.23	0.01578	3338.23	0.01525	3338.23	0.01421	3338.23	0.01382
3340.16	0.03074	3340.16	0.03081	3340.16	0.03095	3340.16	0.02966	3340.16	0.02946	3340.16	0.02839	3340.16	0.02779	3340.16	0.0271	3340.16	0.02553	3340.16	0.02429	3340.16	0.02372	3340.16	0.02307	3340.16	0.02257	3340.16	0.02093	3340.16	0.0206	3340.16	0.01983	3340.16	0.01974	3340.16	0.01881	3340.16	0.01796	3340.16	0.01698	3340.16	0.01702	3340.16	0.01577	3340.16	0.01534	3340.16	0.01432	3340.16	0.01389
3342.09	0.03084	3342.09	0.03096	3342.09	0.03113	3342.09	0.02983	3342.09	0.0296	3342.09	0.02855	3342.09	0.02801	3342.09	0.02727	3342.09	0.02579	3342.09	0.02447	3342.09	0.02394	3342.09	0.02336	3342.09	0.02281	3342.09	0.02113	3342.09	0.02083	3342.09	0.02001	3342.09	0.01997	3342.09	0.01897	3342.09	0.01815	3342.09	0.01714	3342.09	0.01726	3342.09	0.01596	3342.09	0.01551	3342.09	0.01448	3342.09	0.01408
3344.01	0.03088	3344.01	0.03106	3344.01	0.03124	3344.01	0.02992	3344.01	0.02978	3344.01	0.02865	3344.01	0.02816	3344.01	0.02741	3344.01	0.02594	3344.01	0.0246	3344.01	0.02409	3344.01	0.02349	3344.01	0.02295	3344.01	0.02135	3344.01	0.02105	3344.01	0.0202	3344.01	0.02009	3344.01	0.0191	3344.01	0.01831	3344.01	0.01732	3344.01	0.01738	3344.01	0.01616	3344.01	0.01556	3344.01	0.01465	3344.01	0.01423
3345.94	0.03094	3345.94	0.03115	3345.94	0.03126	3345.94	0.02998	3345.94	0.02989	3345.94	0.02875	3345.94	0.02834	3345.94	0.02753	3345.94	0.02605	3345.94	0.02469	3345.94	0.02419	3345.94	0.02358	3345.94	0.02304	3345.94	0.02152	3345.94	0.02118	3345.94	0.0203	3345.94	0.02022	3345.94	0.01924	3345.94	0.0184	3345.94	0.0174	3345.94	0.01748	3345.94	0.0163	3345.94	0.01567	3345.94	0.01476	3345.94	0.01431
3347.87	0.03127	3347.87	0.03149	3347.87	0.03152	3347.87	0.03029	3347.87	0.03016	3347.87	0.02902	3347.87	0.02866	3347.87	0.02783	3347.87	0.02633	3347.87	0.02503	3347.87	0.02459	3347.87	0.02388	3347.87	0.02337	3347.87	0.02185	3347.87	0.02145	3347.87	0.02057	3347.87	0.02059	3347.87	0.01963	3347.87	0.01871	3347.87	0.0177	3347.87	0.01778	3347.87	0.01661	3347.87	0.016	3347.87	0.01503	3347.87	0.01459
3349.8	0.03163	3349.8	0.0318	3349.8	0.03187	3349.8	0.03066	3349.8	0.03048	3349.8	0.02941	3349.8	0.02898	3349.8	0.0282	3349.8	0.02672	3349.8	0.02545	3349.8	0.025	3349.8	0.02428	3349.8	0.02377	3349.8	0.02217	3349.8	0.02188	3349.8	0.02099	3349.8	0.02093	3349.8	0.02007	3349.8	0.0191	3349.8	0.01817	3349.8	0.01813	3349.8	0.01698	3349.8	0.01648	3349.8	0.01546	3349.8	0.01495
3351.73	0.03168	3351.73	0.0318	3351.73	0.03199	3351.73	0.03074	3351.73	0.03053	3351.73	0.02954	3351.73	0.02902	3351.73	0.0284	3351.73	0.02686	3351.73	0.02557	3351.73	0.02508	3351.73	0.02449	3351.73	0.02398	3351.73	0.0223	3351.73	0.02205	3351.73	0.02121	3351.73	0.02107	3351.73	0.02016	3351.73	0.01927	3351.73	0.01835	3351.73	0.01835	3351.73	0.01713	3351.73	0.01668	3351.73	0.01567	3351.73	0.01515
3353.66	0.03159	3353.66	0.03167	3353.66	0.03188	3353.66	0.0307	3353.66	0.03048	3353.66	0.02946	3353.66	0.02894	3353.66	0.02839	3353.66	0.02689	3353.66	0.0256	3353.66	0.02508	3353.66	0.0246	3353.66	0.02411	3353.66	0.02245	3353.66	0.02213	3353.66	0.02129	3353.66	0.02117	3353.66	0.02021	3353.66	0.01935	3353.66	0.01846	3353.66	0.01848	3353.66	0.01727	3353.66	0.0167	3353.66	0.01574	3353.66	0.01522
3355.59	0.0316	3355.59	0.03172	3355.59	0.03179	3355.59	0.03072	3355.59	0.03043	3355.59	0.02948	3355.59	0.02895	3355.59	0.0284	3355.59	0.02702	3355.59	0.02569	3355.59	0.02531	3355.59	0.02469	3355.59	0.02421	3355.59	0.02261	3355.59	0.02239	3355.59	0.02141	3355.59	0.02127	3355.59	0.02042	3355.59	0.01955	3355.59	0.01863	3355.59	0.01868	3355.59	0.0175	3355.59	0.01684	3355.59	0.01587	3355.59	0.01537
3357.51	0.03166	3357.51	0.03187	3357.51	0.03182	3357.51	0.03077	3357.51	0.03053	3357.51	0.02961	3357.51	0.0291	3357.51	0.02847	3357.51	0.02715	3357.51	0.02585	3357.51	0.02548	3357.51	0.02473	3357.51	0.02432	3357.51	0.02277	3357.51	0.02253	3357.51	0.02158	3357.51	0.02146	3357.51	0.02062	3357.51	0.01977	3357.51	0.01874	3357.51	0.01881	3357.51	0.01764	3357.51	0.01699	3357.51	0.016	3357.51	0.01555
3359.44	0.03172	3359.44	0.03192	3359.44	0.03189	3359.44	0.03084	3359.44	0.03066	3359.44	0.02973	3359.44	0.02921	3359.44	0.02856	3359.44	0.02728	3359.44	0.02599	3359.44	0.02553	3359.44	0.02487	3359.44	0.02442	3359.44	0.02297	3359.44	0.02262	3359.44	0.02178	3359.44	0.02172	3359.44	0.02072	3359.44	0.0199	3359.44	0.01893	3359.44	0.01893	3359.44	0.01778	3359.44	0.01716	3359.44	0.01615	3359.44	0.01568
3361.37	0.03174	3361.37	0.03196	3361.37	0.03192	3361.37	0.03084	3361.37	0.03067	3361.37	0.02984	3361.37	0.02923	3361.37	0.02872	3361.37	0.02744	3361.37	0.02616	3361.37	0.02568	3361.37	0.02517	3361.37	0.02459	3361.37	0.02317	3361.37	0.0229	3361.37	0.02199	3361.37	0.02192	3361.37	0.02086	3361.37	0.02007	3361.37	0.01922	3361.37	0.01922	3361.37	0.01806	3361.37	0.01742	3361.37	0.01633	3361.37	0.01592
3363.3	0.03185	3363.3	0.03205	3363.3	0.03207	3363.3	0.03088	3363.3	0.03076	3363.3	0.02997	3363.3	0.02941	3363.3	0.02889	3363.3	0.02762	3363.3	0.02635	3363.3	0.0259	3363.3	0.02537	3363.3	0.02484	3363.3	0.02331	3363.3	0.02313	3363.3	0.02224	3363.3	0.02216	3363.3	0.02108	3363.3	0.02031	3363.3	0.01944	3363.3	0.01942	3363.3	0.01835	3363.3	0.01768	3363.3	0.01655	3363.3	0.01621
3365.23	0.03215	3365.23	0.0323	3365.23	0.0323	3365.23	0.03117	3365.23	0.03098	3365.23	0.03025	3365.23	0.02976	3365.23	0.02922	3365.23	0.02792	3365.23	0.02677	3365.23	0.02635	3365.23	0.02566	3365.23	0.02533	3365.23	0.02368	3365.23	0.02356	3365.23	0.02268	3365.23	0.02258	3365.23	0.02156	3365.23	0.02071	3365.23	0.01995	3365.23	0.01991	3365.23	0.01875	3365.23	0.01815	3365.23	0.01704	3365.23	0.01669
3367.16	0.03245	3367.16	0.03266	3367.16	0.03255	3367.16	0.03149	3367.16	0.03134	3367.16	0.03055	3367.16	0.03015	3367.16	0.02956	3367.16	0.02824	3367.16	0.02714	3367.16	0.02674	3367.16	0.02606	3367.16	0.0257	3367.16	0.02416	3367.16	0.02396	3367.16	0.02304	3367.16	0.02294	3367.16	0.022	3367.16	0.02107	3367.16	0.02038	3367.16	0.02036	3367.16	0.01905	3367.16	0.01854	3367.16	0.01746	3367.16	0.01712
3369.08	0.03264	3369.08	0.03284	3369.08	0.03283	3369.08	0.03172	3369.08	0.0316	3369.08	0.03074	3369.08	0.03041	3369.08	0.02975	3369.08	0.02843	3369.08	0.02728	3369.08	0.02692	3369.08	0.02628	3369.08	0.02582	3369.08	0.02438	3369.08	0.02409	3369.08	0.02319	3369.08	0.0231	3369.08	0.0222	3369.08	0.02136	3369.08	0.02053	3369.08	0.02049	3369.08	0.01924	3369.08	0.01869	3369.08	0.0177	3369.08	0.01732
3371.01	0.03259	3371.01	0.03269	3371.01	0.03282	3371.01	0.03166	3371.01	0.03159	3371.01	0.03064	3371.01	0.03035	3371.01	0.02969	3371.01	0.0283	3371.01	0.02717	3371.01	0.02681	3371.01	0.0262	3371.01	0.0257	3371.01	0.02427	3371.01	0.02402	3371.01	0.0231	3371.01	0.02305	3371.01	0.02215	3371.01	0.02141	3371.01	0.02042	3371.01	0.02034	3371.01	0.0192	3371.01	0.01863	3371.01	0.01777	3371.01	0.01726
3372.94	0.03247	3372.94	0.03254	3372.94	0.03268	3372.94	0.03149	3372.94	0.03142	3372.94	0.03051	3372.94	0.03027	3372.94	0.02964	3372.94	0.02826	3372.94	0.02706	3372.94	0.02673	3372.94	0.02611	3372.94	0.0256	3372.94	0.02424	3372.94	0.02396	3372.94	0.02311	3372.94	0.02304	3372.94	0.02216	3372.94	0.0214	3372.94	0.02044	3372.94	0.02032	3372.94	0.01914	3372.94	0.01866	3372.94	0.01777	3372.94	0.01722
3374.87	0.03255	3374.87	0.03266	3374.87	0.03282	3374.87	0.03154	3374.87	0.03147	3374.87	0.03066	3374.87	0.03038	3374.87	0.02979	3374.87	0.0284	3374.87	0.02718	3374.87	0.02685	3374.87	0.02626	3374.87	0.02576	3374.87	0.02436	3374.87	0.02406	3374.87	0.02333	3374.87	0.02324	3374.87	0.02236	3374.87	0.02159	3374.87	0.02066	3374.87	0.02062	3374.87	0.01935	3374.87	0.01891	3374.87	0.018	3374.87	0.01739
3376.8	0.03271	3376.8	0.03284	3376.8	0.03297	3376.8	0.03177	3376.8	0.03167	3376.8	0.03088	3376.8	0.03059	3376.8	0.03001	3376.8	0.02866	3376.8	0.02739	3376.8	0.02712	3376.8	0.02657	3376.8	0.02603	3376.8	0.02461	3376.8	0.02423	3376.8	0.02358	3376.8	0.02354	3376.8	0.02263	3376.8	0.0218	3376.8	0.02093	3376.8	0.02091	3376.8	0.01971	3376.8	0.01927	3376.8	0.01838	3376.8	0.01768
3378.73	0.03274	3378.73	0.03284	3378.73	0.03295	3378.73	0.03186	3378.73	0.03183	3378.73	0.03099	3378.73	0.0307	3378.73	0.03016	3378.73	0.02885	3378.73	0.02751	3378.73	0.02724	3378.73	0.02675	3378.73	0.02616	3378.73	0.02479	3378.73	0.0244	3378.73	0.02373	3378.73	0.02367	3378.73	0.02282	3378.73	0.02197	3378.73	0.02105	3378.73	0.02103	3378.73	0.01994	3378.73	0.01945	3378.73	0.01853	3378.73	0.01788
3380.66	0.03273	3380.66	0.03286	3380.66	0.033	3380.66	0.03189	3380.66	0.03189	3380.66	0.03101	3380.66	0.03073	3380.66	0.03021	3380.66	0.02887	3380.66	0.02756	3380.66	0.02733	3380.66	0.02679	3380.66	0.02622	3380.66	0.02485	3380.66	0.02462	3380.66	0.02382	3380.66	0.02381	3380.66	0.02288	3380.66	0.02219	3380.66	0.02115	3380.66	0.02122	3380.66	0.0201	3380.66	0.01951	3380.66	0.01856	3380.66	0.01805
3382.58	0.03266	3382.58	0.03283	3382.58	0.0329	3382.58	0.03188	3382.58	0.03175	3382.58	0.03099	3382.58	0.03063	3382.58	0.03017	3382.58	0.02885	3382.58	0.02759	3382.58	0.02734	3382.58	0.0268	3382.58	0.02633	3382.58	0.02488	3382.58	0.02476	3382.58	0.02399	3382.58	0.02397	3382.58	0.02296	3382.58	0.02222	3382.58	0.02134	3382.58	0.02142	3382.58	0.02021	3382.58	0.01962	3382.58	0.01865	3382.58	0.0182
3384.51	0.03258	3384.51	0.03279	3384.51	0.03272	3384.51	0.03175	3384.51	0.03158	3384.51	0.03099	3384.51	0.03053	3384.51	0.03016	3384.51	0.02893	3384.51	0.02769	3384.51	0.02744	3384.51	0.02691	3384.51	0.02649	3384.51	0.02501	3384.51	0.02492	3384.51	0.02419	3384.51	0.02405	3384.51	0.02311	3384.51	0.02228	3384.51	0.02161	3384.51	0.02155	3384.51	0.02038	3384.51	0.01985	3384.51	0.01886	3384.51	0.01839
3386.44	0.03247	3386.44	0.03273	3386.44	0.03279	3386.44	0.03168	3386.44	0.03161	3386.44	0.03096	3386.44	0.03061	3386.44	0.03015	3386.44	0.02894	3386.44	0.02775	3386.44	0.02741	3386.44	0.02695	3386.44	0.02652	3386.44	0.02501	3386.44	0.02492	3386.44	0.02422	3386.44	0.02402	3386.44	0.02328	3386.44	0.02244	3386.44	0.02167	3386.44	0.02152	3386.44	0.02042	3386.44	0.01995	3386.44	0.01906	3386.44	0.01846
3388.37	0.03244	3388.37	0.03268	3388.37	0.03289	3388.37	0.03172	3388.37	0.03168	3388.37	0.031	3388.37	0.03069	3388.37	0.03019	3388.37	0.02896	3388.37	0.02782	3388.37	0.02745	3388.37	0.02702	3388.37	0.02658	3388.37	0.02507	3388.37	0.02495	3388.37	0.02423	3388.37	0.02417	3388.37	0.02344	3388.37	0.02268	3388.37	0.02179	3388.37	0.02169	3388.37	0.02054	3388.37	0.02012	3388.37	0.01924	3388.37	0.01858
3390.3	0.0325	3390.3	0.03269	3390.3	0.0329	3390.3	0.03181	3390.3	0.03176	3390.3	0.03113	3390.3	0.03073	3390.3	0.03027	3390.3	0.02915	3390.3	0.02801	3390.3	0.02772	3390.3	0.02726	3390.3	0.0268	3390.3	0.02535	3390.3	0.02525	3390.3	0.02445	3390.3	0.02453	3390.3	0.02365	3390.3	0.02293	3390.3	0.02211	3390.3	0.02211	3390.3	0.02088	3390.3	0.02045	3390.3	0.01954	3390.3	0.01894
3392.23	0.03232	3392.23	0.0325	3392.23	0.03252	3392.23	0.03158	3392.23	0.03142	3392.23	0.03106	3392.23	0.03057	3392.23	0.03023	3392.23	0.02919	3392.23	0.02809	3392.23	0.02786	3392.23	0.02735	3392.23	0.02697	3392.23	0.02559	3392.23	0.02569	3392.23	0.02465	3392.23	0.0247	3392.23	0.02381	3392.23	0.02299	3392.23	0.02242	3392.23	0.02247	3392.23	0.02131	3392.23	0.02075	3392.23	0.01979	3392.23	0.01928
3394.16	0.03188	3394.16	0.03209	3394.16	0.0322	3394.16	0.03122	3394.16	0.03104	3394.16	0.03073	3394.16	0.0303	3394.16	0.03	3394.16	0.02886	3394.16	0.02768	3394.16	0.02766	3394.16	0.02713	3394.16	0.0267	3394.16	0.02537	3394.16	0.02557	3394.16	0.02452	3394.16	0.02445	3394.16	0.02375	3394.16	0.02286	3394.16	0.02226	3394.16	0.0223	3394.16	0.02136	3394.16	0.0206	3394.16	0.01972	3394.16	0.01925
3396.08	0.03135	3396.08	0.03159	3396.08	0.0317	3396.08	0.03077	3396.08	0.03059	3396.08	0.03026	3396.08	0.02988	3396.08	0.02959	3396.08	0.02849	3396.08	0.0273	3396.08	0.02732	3396.08	0.02686	3396.08	0.02641	3396.08	0.0251	3396.08	0.02528	3396.08	0.02435	3396.08	0.02418	3396.08	0.02348	3396.08	0.02276	3396.08	0.02199	3396.08	0.02208	3396.08	0.02123	3396.08	0.02042	3396.08	0.01951	3396.08	0.01908
3398.01	0.03104	3398.01	0.03125	3398.01	0.03139	3398.01	0.03043	3398.01	0.03035	3398.01	0.02993	3398.01	0.02966	3398.01	0.02935	3398.01	0.02835	3398.01	0.02715	3398.01	0.02705	3398.01	0.02669	3398.01	0.02635	3398.01	0.02504	3398.01	0.02507	3398.01	0.02422	3398.01	0.02417	3398.01	0.02337	3398.01	0.0228	3398.01	0.02198	3398.01	0.02203	3398.01	0.0211	3398.01	0.02041	3398.01	0.01949	3398.01	0.01903
3399.94	0.03092	3399.94	0.03112	3399.94	0.03142	3399.94	0.0304	3399.94	0.03037	3399.94	0.02985	3399.94	0.02971	3399.94	0.02938	3399.94	0.02831	3399.94	0.02705	3399.94	0.02703	3399.94	0.02669	3399.94	0.02636	3399.94	0.02499	3399.94	0.02496	3399.94	0.02419	3399.94	0.0243	3399.94	0.02348	3399.94	0.02283	3399.94	0.02209	3399.94	0.02209	3399.94	0.02109	3399.94	0.02054	3399.94	0.01963	3399.94	0.01915
3401.87	0.03032	3401.87	0.03047	3401.87	0.03076	3401.87	0.02978	3401.87	0.0298	3401.87	0.02931	3401.87	0.0291	3401.87	0.02882	3401.87	0.02778	3401.87	0.02657	3401.87	0.02656	3401.87	0.02621	3401.87	0.02585	3401.87	0.02454	3401.87	0.02459	3401.87	0.02386	3401.87	0.02399	3401.87	0.02317	3401.87	0.02241	3401.87	0.02178	3401.87	0.02183	3401.87	0.02086	3401.87	0.02028	3401.87	0.01936	3401.87	0.01887
3403.8	0.02937	3403.8	0.0295	3403.8	0.02979	3403.8	0.02881	3403.8	0.02893	3403.8	0.02843	3403.8	0.0282	3403.8	0.02798	3403.8	0.02692	3403.8	0.02583	3403.8	0.02577	3403.8	0.02536	3403.8	0.0251	3403.8	0.02378	3403.8	0.02385	3403.8	0.02325	3403.8	0.02337	3403.8	0.02251	3403.8	0.02184	3403.8	0.02115	3403.8	0.02124	3403.8	0.02022	3403.8	0.01967	3403.8	0.01883	3403.8	0.01833
3405.73	0.02861	3405.73	0.02882	3405.73	0.02912	3405.73	0.02813	3405.73	0.02828	3405.73	0.02774	3405.73	0.02766	3405.73	0.02738	3405.73	0.02629	3405.73	0.02523	3405.73	0.02519	3405.73	0.02478	3405.73	0.02456	3405.73	0.02324	3405.73	0.02324	3405.73	0.02265	3405.73	0.02287	3405.73	0.02202	3405.73	0.02147	3405.73	0.02059	3405.73	0.02075	3405.73	0.01969	3405.73	0.01928	3405.73	0.01846	3405.73	0.01794
3407.65	0.02817	3407.65	0.02835	3407.65	0.02866	3407.65	0.02777	3407.65	0.02789	3407.65	0.02731	3407.65	0.02729	3407.65	0.02699	3407.65	0.02597	3407.65	0.02487	3407.65	0.02483	3407.65	0.02452	3407.65	0.02425	3407.65	0.02304	3407.65	0.02291	3407.65	0.02234	3407.65	0.02258	3407.65	0.02177	3407.65	0.02123	3407.65	0.02035	3407.65	0.0205	3407.65	0.01948	3407.65	0.01909	3407.65	0.01833	3407.65	0.0178
3409.58	0.02769	3409.58	0.02781	3409.58	0.02814	3409.58	0.02725	3409.58	0.02742	3409.58	0.02674	3409.58	0.02681	3409.58	0.02647	3409.58	0.02553	3409.58	0.02441	3409.58	0.02436	3409.58	0.02415	3409.58	0.02384	3409.58	0.02269	3409.58	0.02254	3409.58	0.02196	3409.58	0.02223	3409.58	0.02145	3409.58	0.02093	3409.58	0.02011	3409.58	0.02019	3409.58	0.01918	3409.58	0.01881	3409.58	0.01809	3409.58	0.01757
3411.51	0.02707	3411.51	0.02724	3411.51	0.02763	3411.51	0.02667	3411.51	0.02683	3411.51	0.02614	3411.51	0.02631	3411.51	0.02597	3411.51	0.02504	3411.51	0.02397	3411.51	0.0239	3411.51	0.02371	3411.51	0.02339	3411.51	0.02221	3411.51	0.02216	3411.51	0.02153	3411.51	0.02186	3411.51	0.02103	3411.51	0.02058	3411.51	0.01977	3411.51	0.01981	3411.51	0.01884	3411.51	0.01852	3411.51	0.0178	3411.51	0.01723
3413.44	0.02635	3413.44	0.02659	3413.44	0.02697	3413.44	0.02601	3413.44	0.02622	3413.44	0.0256	3413.44	0.02572	3413.44	0.02546	3413.44	0.02447	3413.44	0.02343	3413.44	0.02343	3413.44	0.02318	3413.44	0.02293	3413.44	0.02165	3413.44	0.02166	3413.44	0.0211	3413.44	0.02134	3413.44	0.02058	3413.44	0.02018	3413.44	0.01941	3413.44	0.01933	3413.44	0.0185	3413.44	0.01809	3413.44	0.01738	3413.44	0.01682
3415.37	0.02544	3415.37	0.02575	3415.37	0.02609	3415.37	0.02514	3415.37	0.02542	3415.37	0.02488	3415.37	0.02488	3415.37	0.02472	3415.37	0.02368	3415.37	0.02263	3415.37	0.0227	3415.37	0.02245	3415.37	0.02222	3415.37	0.02098	3415.37	0.02093	3415.37	0.02045	3415.37	0.02065	3415.37	0.01996	3415.37	0.01953	3415.37	0.01886	3415.37	0.01874	3415.37	0.0179	3415.37	0.01744	3415.37	0.01676	3415.37	0.0163
3417.3	0.02464	3417.3	0.02504	3417.3	0.02526	3417.3	0.02444	3417.3	0.02461	3417.3	0.02415	3417.3	0.0241	3417.3	0.02407	3417.3	0.02305	3417.3	0.02202	3417.3	0.02212	3417.3	0.02187	3417.3	0.02163	3417.3	0.02051	3417.3	0.02044	3417.3	0.01995	3417.3	0.02014	3417.3	0.01947	3417.3	0.01901	3417.3	0.01841	3417.3	0.01837	3417.3	0.01739	3417.3	0.017	3417.3	0.01627	3417.3	0.01593
3419.22	0.02392	3419.22	0.02443	3419.22	0.02424	3419.22	0.02366	3419.22	0.02364	3419.22	0.02347	3419.22	0.02326	3419.22	0.02336	3419.22	0.02261	3419.22	0.02167	3419.22	0.02181	3419.22	0.02141	3419.22	0.02133	3419.22	0.02024	3419.22	0.02036	3419.22	0.01967	3419.22	0.01978	3419.22	0.0191	3419.22	0.01852	3419.22	0.01817	3419.22	0.01829	3419.22	0.01732	3419.22	0.01685	3419.22	0.01601	3419.22	0.01581
3421.15	0.02328	3421.15	0.02376	3421.15	0.02348	3421.15	0.0229	3421.15	0.0228	3421.15	0.02285	3421.15	0.02256	3421.15	0.02269	3421.15	0.02205	3421.15	0.02116	3421.15	0.0213	3421.15	0.02093	3421.15	0.02097	3421.15	0.01976	3421.15	0.02011	3421.15	0.0192	3421.15	0.01937	3421.15	0.01866	3421.15	0.01802	3421.15	0.01783	3421.15	0.018	3421.15	0.01711	3421.15	0.01651	3421.15	0.0157	3421.15	0.0155
3423.08	0.02275	3423.08	0.02311	3423.08	0.02319	3423.08	0.02238	3423.08	0.02245	3423.08	0.02233	3423.08	0.02213	3423.08	0.02216	3423.08	0.02135	3423.08	0.0203	3423.08	0.02047	3423.08	0.02028	3423.08	0.02021	3423.08	0.01902	3423.08	0.01923	3423.08	0.01851	3423.08	0.01874	3423.08	0.01805	3423.08	0.01751	3423.08	0.01713	3423.08	0.01723	3423.08	0.0164	3423.08	0.01583	3423.08	0.01514	3423.08	0.0148
3425.01	0.02227	3425.01	0.02262	3425.01	0.0229	3425.01	0.02196	3425.01	0.02217	3425.01	0.02184	3425.01	0.02178	3425.01	0.02173	3425.01	0.02081	3425.01	0.01971	3425.01	0.01981	3425.01	0.01967	3425.01	0.0195	3425.01	0.0185	3425.01	0.01853	3425.01	0.01797	3425.01	0.0182	3425.01	0.01751	3425.01	0.01711	3425.01	0.01647	3425.01	0.01663	3425.01	0.01581	3425.01	0.01532	3425.01	0.0146	3425.01	0.01423
3426.94	0.02177	3426.94	0.02216	3426.94	0.02246	3426.94	0.02158	3426.94	0.02177	3426.94	0.0214	3426.94	0.0214	3426.94	0.02129	3426.94	0.02035	3426.94	0.01939	3426.94	0.01935	3426.94	0.0193	3426.94	0.01907	3426.94	0.01814	3426.94	0.01814	3426.94	0.01758	3426.94	0.01786	3426.94	0.01715	3426.94	0.01677	3426.94	0.0161	3426.94	0.01631	3426.94	0.01543	3426.94	0.01503	3426.94	0.01427	3426.94	0.01393
3428.87	0.02123	3428.87	0.02164	3428.87	0.02191	3428.87	0.02105	3428.87	0.02129	3428.87	0.02091	3428.87	0.02097	3428.87	0.02076	3428.87	0.01983	3428.87	0.01899	3428.87	0.01891	3428.87	0.01894	3428.87	0.01867	3428.87	0.01768	3428.87	0.01772	3428.87	0.01719	3428.87	0.01753	3428.87	0.01685	3428.87	0.01641	3428.87	0.01583	3428.87	0.01601	3428.87	0.01509	3428.87	0.01476	3428.87	0.01396	3428.87	0.0137
3430.8	0.02049	3430.8	0.02088	3430.8	0.02115	3430.8	0.0203	3430.8	0.02051	3430.8	0.02012	3430.8	0.02016	3430.8	0.02	3430.8	0.01914	3430.8	0.0183	3430.8	0.01832	3430.8	0.01824	3430.8	0.01806	3430.8	0.01695	3430.8	0.01703	3430.8	0.01658	3430.8	0.0169	3430.8	0.01629	3430.8	0.01574	3430.8	0.01534	3430.8	0.01547	3430.8	0.01452	3430.8	0.01421	3430.8	0.01344	3430.8	0.01316
3432.72	0.01983	3432.72	0.02013	3432.72	0.02051	3432.72	0.01969	3432.72	0.01978	3432.72	0.01936	3432.72	0.01939	3432.72	0.01938	3432.72	0.0185	3432.72	0.01755	3432.72	0.01768	3432.72	0.01753	3432.72	0.01735	3432.72	0.01628	3432.72	0.01635	3432.72	0.01602	3432.72	0.01625	3432.72	0.0157	3432.72	0.01514	3432.72	0.01466	3432.72	0.01487	3432.72	0.0139	3432.72	0.01361	3432.72	0.0129	3432.72	0.01252
3434.65	0.01944	3434.65	0.01971	3434.65	0.02019	3434.65	0.01932	3434.65	0.01947	3434.65	0.01894	3434.65	0.01905	3434.65	0.01896	3434.65	0.01814	3434.65	0.01708	3434.65	0.01725	3434.65	0.01717	3434.65	0.01694	3434.65	0.01597	3434.65	0.01592	3434.65	0.01569	3434.65	0.01588	3434.65	0.01537	3434.65	0.01487	3434.65	0.01425	3434.65	0.01451	3434.65	0.0135	3434.65	0.01332	3434.65	0.01259	3434.65	0.01217
3436.58	0.01877	3436.58	0.01902	3436.58	0.01949	3436.58	0.01859	3436.58	0.0188	3436.58	0.01832	3436.58	0.01841	3436.58	0.01827	3436.58	0.01753	3436.58	0.0164	3436.58	0.01654	3436.58	0.01652	3436.58	0.01634	3436.58	0.01541	3436.58	0.01535	3436.58	0.01506	3436.58	0.01528	3436.58	0.01479	3436.58	0.01428	3436.58	0.01376	3436.58	0.01394	3436.58	0.01294	3436.58	0.01271	3436.58	0.01209	3436.58	0.01171
3438.51	0.01773	3438.51	0.01794	3438.51	0.0184	3438.51	0.01756	3438.51	0.01769	3438.51	0.01732	3438.51	0.01744	3438.51	0.01733	3438.51	0.01647	3438.51	0.01542	3438.51	0.01562	3438.51	0.0155	3438.51	0.01535	3438.51	0.01438	3438.51	0.01449	3438.51	0.01413	3438.51	0.0144	3438.51	0.0139	3438.51	0.01338	3438.51	0.0129	3438.51	0.0131	3438.51	0.01211	3438.51	0.01177	3438.51	0.01124	3438.51	0.01084
3440.44	0.01669	3440.44	0.01697	3440.44	0.01722	3440.44	0.01658	3440.44	0.01655	3440.44	0.01636	3440.44	0.01634	3440.44	0.01626	3440.44	0.01549	3440.44	0.01455	3440.44	0.01476	3440.44	0.01458	3440.44	0.01441	3440.44	0.01338	3440.44	0.01367	3440.44	0.01325	3440.44	0.01345	3440.44	0.01295	3440.44	0.01252	3440.44	0.01211	3440.44	0.01224	3440.44	0.01137	3440.44	0.011	3440.44	0.01035	3440.44	0.00995
3442.37	0.01599	3442.37	0.01629	3442.37	0.01634	3442.37	0.01583	3442.37	0.01574	3442.37	0.01576	3442.37	0.01546	3442.37	0.01552	3442.37	0.01487	3442.37	0.01403	3442.37	0.01425	3442.37	0.01398	3442.37	0.01394	3442.37	0.01289	3442.37	0.01325	3442.37	0.01275	3442.37	0.01288	3442.37	0.01231	3442.37	0.01192	3442.37	0.01175	3442.37	0.01174	3442.37	0.011	3442.37	0.01064	3442.37	0.00985	3442.37	0.00948
3444.3	0.01532	3444.3	0.01562	3444.3	0.01571	3444.3	0.01509	3444.3	0.01505	3444.3	0.01508	3444.3	0.01473	3444.3	0.01485	3444.3	0.01423	3444.3	0.01348	3444.3	0.01364	3444.3	0.01339	3444.3	0.01336	3444.3	0.01237	3444.3	0.01268	3444.3	0.01219	3444.3	0.01241	3444.3	0.0117	3444.3	0.01125	3444.3	0.01114	3444.3	0.01127	3444.3	0.01048	3444.3	0.01014	3444.3	0.0093	3444.3	0.00898
3446.22	0.01457	3446.22	0.01496	3446.22	0.01447	3446.22	0.01411	3446.22	0.01404	3446.22	0.0143	3446.22	0.01382	3446.22	0.01402	3446.22	0.01373	3446.22	0.01316	3446.22	0.01323	3446.22	0.01293	3446.22	0.013	3446.22	0.01204	3446.22	0.01268	3446.22	0.01182	3446.22	0.01193	3446.22	0.01124	3446.22	0.01065	3446.22	0.01087	3446.22	0.01119	3446.22	0.01037	3446.22	0.00981	3446.22	0.0089	3446.22	0.0087
3448.15	0.01425	3448.15	0.01457	3448.15	0.0142	3448.15	0.0138	3448.15	0.01369	3448.15	0.01386	3448.15	0.01348	3448.15	0.01371	3448.15	0.01328	3448.15	0.01266	3448.15	0.01277	3448.15	0.01255	3448.15	0.01259	3448.15	0.01157	3448.15	0.01233	3448.15	0.01141	3448.15	0.01158	3448.15	0.01093	3448.15	0.01032	3448.15	0.01046	3448.15	0.01078	3448.15	0.00994	3448.15	0.00932	3448.15	0.00856	3448.15	0.0083
3450.08	0.01389	3450.08	0.01406	3450.08	0.01441	3450.08	0.01361	3450.08	0.0137	3450.08	0.01336	3450.08	0.01336	3450.08	0.01333	3450.08	0.01256	3450.08	0.0117	3450.08	0.01184	3450.08	0.01179	3450.08	0.0117	3450.08	0.01069	3450.08	0.01105	3450.08	0.01052	3450.08	0.01096	3450.08	0.01022	3450.08	0.00982	3450.08	0.00941	3450.08	0.00961	3450.08	0.00873	3450.08	0.00841	3450.08	0.00779	3450.08	0.00746
3452.01	0.01329	3452.01	0.01355	3452.01	0.01395	3452.01	0.0131	3452.01	0.01325	3452.01	0.01282	3452.01	0.01292	3452.01	0.01276	3452.01	0.01193	3452.01	0.01107	3452.01	0.01113	3452.01	0.01116	3452.01	0.01107	3452.01	0.01007	3452.01	0.01025	3452.01	0.00985	3452.01	0.01037	3452.01	0.00962	3452.01	0.00923	3452.01	0.00868	3452.01	0.00885	3452.01	0.00801	3452.01	0.00786	3452.01	0.00713	3452.01	0.00681
3453.94	0.01281	3453.94	0.01313	3453.94	0.01346	3453.94	0.01263	3453.94	0.01283	3453.94	0.01241	3453.94	0.01249	3453.94	0.01231	3453.94	0.01154	3453.94	0.01062	3453.94	0.0107	3453.94	0.01077	3453.94	0.01065	3453.94	0.0096	3453.94	0.00977	3453.94	0.00947	3453.94	0.00994	3453.94	0.00921	3453.94	0.0088	3453.94	0.00826	3453.94	0.00848	3453.94	0.00761	3453.94	0.00745	3453.94	0.00671	3453.94	0.0064
3455.87	0.01235	3455.87	0.01261	3455.87	0.01292	3455.87	0.01206	3455.87	0.01227	3455.87	0.0119	3455.87	0.01193	3455.87	0.01183	3455.87	0.01118	3455.87	0.01012	3455.87	0.0103	3455.87	0.01029	3455.87	0.01015	3455.87	0.00917	3455.87	0.00927	3455.87	0.009	3455.87	0.00943	3455.87	0.00869	3455.87	0.0083	3455.87	0.00784	3455.87	0.00808	3455.87	0.00715	3455.87	0.00692	3455.87	0.00627	3455.87	0.00594
3457.8	0.01193	3457.8	0.01217	3457.8	0.0125	3457.8	0.01162	3457.8	0.01179	3457.8	0.01143	3457.8	0.01148	3457.8	0.0114	3457.8	0.01078	3457.8	0.00966	3457.8	0.00991	3457.8	0.00985	3457.8	0.00974	3457.8	0.00877	3457.8	0.00883	3457.8	0.00852	3457.8	0.00901	3457.8	0.00826	3457.8	0.00786	3457.8	0.0074	3457.8	0.00762	3457.8	0.00683	3457.8	0.00649	3457.8	0.00591	3457.8	0.00545
3459.72	0.01154	3459.72	0.01183	3459.72	0.01204	3459.72	0.01124	3459.72	0.01134	3459.72	0.01103	3459.72	0.01102	3459.72	0.011	3459.72	0.01037	3459.72	0.00932	3459.72	0.0096	3459.72	0.00947	3459.72	0.0094	3459.72	0.00837	3459.72	0.00857	3459.72	0.00824	3459.72	0.00868	3459.72	0.00795	3459.72	0.0075	3459.72	0.00708	3459.72	0.00737	3459.72	0.00654	3459.72	0.00624	3459.72	0.00556	3459.72	0.0051
3461.65	0.01098	3461.65	0.0113	3461.65	0.01124	3461.65	0.01063	3461.65	0.01069	3461.65	0.01054	3461.65	0.01036	3461.65	0.01041	3461.65	0.00978	3461.65	0.00886	3461.65	0.00913	3461.65	0.00897	3461.65	0.00893	3461.65	0.00785	3461.65	0.00825	3461.65	0.00783	3461.65	0.00813	3461.65	0.00743	3461.65	0.00698	3461.65	0.00668	3461.65	0.00704	3461.65	0.00613	3461.65	0.00582	3461.65	0.00502	3461.65	0.00471
3463.58	0.01065	3463.58	0.01093	3463.58	0.01096	3463.58	0.01035	3463.58	0.01035	3463.58	0.01011	3463.58	0.01	3463.58	0.01005	3463.58	0.00938	3463.58	0.00842	3463.58	0.00863	3463.58	0.00858	3463.58	0.00853	3463.58	0.00742	3463.58	0.00776	3463.58	0.0074	3463.58	0.00772	3463.58	0.00693	3463.58	0.00656	3463.58	0.00626	3463.58	0.00656	3463.58	0.00559	3463.58	0.00537	3463.58	0.00461	3463.58	0.00433
3465.51	0.01047	3465.51	0.01071	3465.51	0.01096	3465.51	0.0102	3465.51	0.01028	3465.51	0.00987	3465.51	0.00991	3465.51	0.0099	3465.51	0.00922	3465.51	0.00819	3465.51	0.00839	3465.51	0.00834	3465.51	0.00828	3465.51	0.00722	3465.51	0.00747	3465.51	0.00715	3465.51	0.00744	3465.51	0.00663	3465.51	0.00634	3465.51	0.00598	3465.51	0.00622	3465.51	0.00523	3465.51	0.00513	3465.51	0.00433	3465.51	0.00404
3467.44	0.01038	3467.44	0.01063	3467.44	0.01094	3467.44	0.0101	3467.44	0.01016	3467.44	0.0098	3467.44	0.00986	3467.44	0.0098	3467.44	0.00917	3467.44	0.00807	3467.44	0.00839	3467.44	0.00813	3467.44	0.00812	3467.44	0.00716	3467.44	0.00739	3467.44	0.00704	3467.44	0.00726	3467.44	0.00655	3467.44	0.00626	3467.44	0.00587	3467.44	0.00603	3467.44	0.00507	3467.44	0.005	3467.44	0.00423	3467.44	0.00389
3469.37	0.0102	3469.37	0.0104	3469.37	0.01085	3469.37	0.0099	3469.37	0.0099	3469.37	0.00947	3469.37	0.00963	3469.37	0.00952	3469.37	0.00885	3469.37	0.00768	3469.37	0.00796	3469.37	0.00774	3469.37	0.00772	3469.37	0.00679	3469.37	0.0069	3469.37	0.00654	3469.37	0.0069	3469.37	0.00627	3469.37	0.00592	3469.37	0.00547	3469.37	0.00556	3469.37	0.00458	3469.37	0.0046	3469.37	0.00388	3469.37	0.00352
3471.3	0.00973	3471.3	0.00992	3471.3	0.01027	3471.3	0.00939	3471.3	0.00942	3471.3	0.00899	3471.3	0.00909	3471.3	0.00902	3471.3	0.00827	3471.3	0.00719	3471.3	0.00737	3471.3	0.00727	3471.3	0.00715	3471.3	0.00622	3471.3	0.00641	3471.3	0.00594	3471.3	0.00641	3471.3	0.00578	3471.3	0.00539	3471.3	0.00493	3471.3	0.00505	3471.3	0.00407	3471.3	0.00398	3471.3	0.00335	3471.3	0.00296
3473.22	0.00925	3473.22	0.0095	3473.22	0.00971	3473.22	0.00889	3473.22	0.00896	3473.22	0.0086	3473.22	0.0086	3473.22	0.00857	3473.22	0.00783	3473.22	0.00681	3473.22	0.00699	3473.22	0.00694	3473.22	0.00677	3473.22	0.00582	3473.22	0.00605	3473.22	0.00562	3473.22	0.006	3473.22	0.00536	3473.22	0.00498	3473.22	0.00455	3473.22	0.00467	3473.22	0.00381	3473.22	0.00353	3473.22	0.00291	3473.22	0.00254
3475.15	0.00903	3475.15	0.00932	3475.15	0.00943	3475.15	0.00869	3475.15	0.00865	3475.15	0.0084	3475.15	0.00837	3475.15	0.00832	3475.15	0.00758	3475.15	0.00665	3475.15	0.00684	3475.15	0.00675	3475.15	0.00661	3475.15	0.00568	3475.15	0.00591	3475.15	0.00547	3475.15	0.00584	3475.15	0.00515	3475.15	0.0048	3475.15	0.00438	3475.15	0.00456	3475.15	0.00374	3475.15	0.00337	3475.15	0.0027	3475.15	0.00238
3477.08	0.00899	3477.08	0.00919	3477.08	0.00957	3477.08	0.00874	3477.08	0.00869	3477.08	0.00833	3477.08	0.0084	3477.08	0.00823	3477.08	0.00748	3477.08	0.00646	3477.08	0.00665	3477.08	0.00667	3477.08	0.00649	3477.08	0.00554	3477.08	0.00563	3477.08	0.00524	3477.08	0.00573	3477.08	0.00501	3477.08	0.00468	3477.08	0.00415	3477.08	0.00435	3477.08	0.00342	3477.08	0.00322	3477.08	0.00259	3477.08	0.00222
3479.01	0.00884	3479.01	0.00901	3479.01	0.0092	3479.01	0.00853	3479.01	0.00842	3479.01	0.0082	3479.01	0.00817	3479.01	0.00804	3479.01	0.00749	3479.01	0.00653	3479.01	0.0067	3479.01	0.00665	3479.01	0.00653	3479.01	0.00554	3479.01	0.00571	3479.01	0.00529	3479.01	0.00562	3479.01	0.00492	3479.01	0.00446	3479.01	0.00421	3479.01	0.00439	3479.01	0.0034	3479.01	0.00329	3479.01	0.00244	3479.01	0.00214
3480.94	0.00849	3480.94	0.00878	3480.94	0.00835	3480.94	0.00809	3480.94	0.00772	3480.94	0.00801	3480.94	0.00763	3480.94	0.00777	3480.94	0.00744	3480.94	0.00668	3480.94	0.00679	3480.94	0.00655	3480.94	0.00661	3480.94	0.00562	3480.94	0.00612	3480.94	0.00542	3480.94	0.00547	3480.94	0.00492	3480.94	0.00426	3480.94	0.00448	3480.94	0.00462	3480.94	0.00372	3480.94	0.00339	3480.94	0.00239	3480.94	0.00216
3482.87	0.0085	3482.87	0.00877	3482.87	0.00838	3482.87	0.0081	3482.87	0.00777	3482.87	0.00807	3482.87	0.00761	3482.87	0.00783	3482.87	0.0074	3482.87	0.00656	3482.87	0.0067	3482.87	0.00646	3482.87	0.00649	3482.87	0.00558	3482.87	0.00603	3482.87	0.00529	3482.87	0.00542	3482.87	0.00494	3482.87	0.00431	3482.87	0.00442	3482.87	0.00463	3482.87	0.00371	3482.87	0.00329	3482.87	0.00247	3482.87	0.00211
3484.79	0.00865	3484.79	0.00886	3484.79	0.00883	3484.79	0.00815	3484.79	0.00824	3484.79	0.00801	3484.79	0.00782	3484.79	0.00786	3484.79	0.00729	3484.79	0.00624	3484.79	0.0064	3484.79	0.00625	3484.79	0.00624	3484.79	0.00531	3484.79	0.00557	3484.79	0.005	3484.79	0.0053	3484.79	0.00498	3484.79	0.0043	3484.79	0.00408	3484.79	0.00419	3484.79	0.0033	3484.79	0.00301	3484.79	0.00223	3484.79	0.00189
3486.72	0.00852	3486.72	0.00879	3486.72	0.0087	3486.72	0.008	3486.72	0.00801	3486.72	0.00791	3486.72	0.00768	3486.72	0.0077	3486.72	0.00722	3486.72	0.00634	3486.72	0.00643	3486.72	0.00628	3486.72	0.00634	3486.72	0.00532	3486.72	0.00569	3486.72	0.00511	3486.72	0.00539	3486.72	0.0049	3486.72	0.00423	3486.72	0.00418	3486.72	0.00421	3486.72	0.00339	3486.72	0.00305	3486.72	0.00219	3486.72	0.00196
3488.65	0.00843	3488.65	0.00871	3488.65	0.00877	3488.65	0.00807	3488.65	0.00796	3488.65	0.008	3488.65	0.00769	3488.65	0.00776	3488.65	0.00721	3488.65	0.00639	3488.65	0.00654	3488.65	0.00632	3488.65	0.00638	3488.65	0.00537	3488.65	0.00567	3488.65	0.00521	3488.65	0.00552	3488.65	0.00471	3488.65	0.00424	3488.65	0.00424	3488.65	0.00428	3488.65	0.00339	3488.65	0.00308	3488.65	0.00232	3488.65	0.00201
3490.58	0.00849	3490.58	0.00869	3490.58	0.00905	3490.58	0.00822	3490.58	0.00826	3490.58	0.00801	3490.58	0.00787	3490.58	0.00786	3490.58	0.00719	3490.58	0.00615	3490.58	0.00636	3490.58	0.00622	3490.58	0.00616	3490.58	0.00518	3490.58	0.0053	3490.58	0.00495	3490.58	0.00539	3490.58	0.00463	3490.58	0.00426	3490.58	0.00396	3490.58	0.00398	3490.58	0.00302	3490.58	0.00289	3490.58	0.00224	3490.58	0.0018
3492.51	0.00853	3492.51	0.00872	3492.51	0.0091	3492.51	0.0083	3492.51	0.00831	3492.51	0.00798	3492.51	0.00797	3492.51	0.00792	3492.51	0.00711	3492.51	0.00607	3492.51	0.00623	3492.51	0.00622	3492.51	0.00602	3492.51	0.0051	3492.51	0.00521	3492.51	0.0049	3492.51	0.0053	3492.51	0.00461	3492.51	0.00427	3492.51	0.00378	3492.51	0.00389	3492.51	0.00291	3492.51	0.00279	3492.51	0.00222	3492.51	0.00173
3494.44	0.00835	3494.44	0.00868	3494.44	0.00875	3494.44	0.00821	3494.44	0.00805	3494.44	0.00789	3494.44	0.00782	3494.44	0.00778	3494.44	0.00707	3494.44	0.00619	3494.44	0.00627	3494.44	0.00622	3494.44	0.00608	3494.44	0.00518	3494.44	0.00545	3494.44	0.00498	3494.44	0.0053	3494.44	0.00464	3494.44	0.00417	3494.44	0.00392	3494.44	0.00407	3494.44	0.00314	3494.44	0.00285	3494.44	0.00225	3494.44	0.00191
3496.36	0.00821	3496.36	0.0086	3496.36	0.00846	3496.36	0.00798	3496.36	0.00788	3496.36	0.00782	3496.36	0.00766	3496.36	0.00758	3496.36	0.00709	3496.36	0.00626	3496.36	0.00631	3496.36	0.00618	3496.36	0.00612	3496.36	0.00525	3496.36	0.00566	3496.36	0.00502	3496.36	0.00532	3496.36	0.00464	3496.36	0.00409	3496.36	0.00399	3496.36	0.00426	3496.36	0.00334	3496.36	0.00299	3496.36	0.00235	3496.36	0.00208
3498.29	0.00823	3498.29	0.00847	3498.29	0.00857	3498.29	0.0079	3498.29	0.00796	3498.29	0.00779	3498.29	0.00767	3498.29	0.00755	3498.29	0.00705	3498.29	0.00611	3498.29	0.00616	3498.29	0.00608	3498.29	0.00596	3498.29	0.0051	3498.29	0.00541	3498.29	0.00488	3498.29	0.00521	3498.29	0.00456	3498.29	0.00406	3498.29	0.00384	3498.29	0.00408	3498.29	0.0031	3498.29	0.00292	3498.29	0.00224	3498.29	0.00192
3500.22	0.00787	3500.22	0.00815	3500.22	0.00798	3500.22	0.00744	3500.22	0.00742	3500.22	0.00747	3500.22	0.00725	3500.22	0.00733	3500.22	0.00695	3500.22	0.00597	3500.22	0.00614	3500.22	0.00599	3500.22	0.00591	3500.22	0.00503	3500.22	0.00547	3500.22	0.00489	3500.22	0.00502	3500.22	0.00448	3500.22	0.00379	3500.22	0.00392	3500.22	0.00407	3500.22	0.00315	3500.22	0.00288	3500.22	0.0021	3500.22	0.00176

## Sheet: fig. 3h
1800-1620 cm-1
1619.94	0.01512	1619.94	0.01484	1619.94	0.01375	1619.94	0.01508	1619.94	0.0137	1619.94	0.0143	1619.94	0.01372	1619.94	0.01383	1619.94	0.01403	1619.94	0.0136	1619.94	0.01328	1619.94	0.01227	1619.94	0.01258	1619.94	0.01206	1619.94	0.01242	1619.94	0.01297	1619.94	0.01206	1619.94	0.01155	1619.94	0.01219	1619.94	0.01133	1619.94	0.01148	1619.94	0.01051	1619.94	0.01069	1619.94	0.01054	1619.94	0.0105
1621.87	0.01719	1621.87	0.01725	1621.87	0.01416	1621.87	0.01684	1621.87	0.01487	1621.87	0.01664	1621.87	0.01506	1621.87	0.01576	1621.87	0.01654	1621.87	0.01664	1621.87	0.0164	1621.87	0.01473	1621.87	0.01552	1621.87	0.015	1621.87	0.01599	1621.87	0.0154	1621.87	0.01418	1621.87	0.01362	1621.87	0.01373	1621.87	0.01403	1621.87	0.01448	1621.87	0.01344	1621.87	0.01307	1621.87	0.0127	1621.87	0.0128
1623.8	0.02138	1623.8	0.0215	1623.8	0.01687	1623.8	0.02053	1623.8	0.01816	1623.8	0.02069	1623.8	0.0183	1623.8	0.01952	1623.8	0.02075	1623.8	0.02122	1623.8	0.02109	1623.8	0.01887	1623.8	0.01999	1623.8	0.01949	1623.8	0.02082	1623.8	0.01941	1623.8	0.01797	1623.8	0.01736	1623.8	0.01708	1623.8	0.01821	1623.8	0.01887	1623.8	0.01775	1623.8	0.01702	1623.8	0.01643	1623.8	0.01656
1625.72	0.02584	1625.72	0.02568	1625.72	0.0231	1625.72	0.02531	1625.72	0.02342	1625.72	0.02456	1625.72	0.02319	1625.72	0.02357	1625.72	0.02405	1625.72	0.02378	1625.72	0.02345	1625.72	0.0218	1625.72	0.0223	1625.72	0.02171	1625.72	0.02217	1625.72	0.02183	1625.72	0.02073	1625.72	0.02012	1625.72	0.02031	1625.72	0.02009	1625.72	0.02044	1625.72	0.0193	1625.72	0.01918	1625.72	0.01878	1625.72	0.01876
1627.65	0.02909	1627.65	0.02873	1627.65	0.02587	1627.65	0.02825	1627.65	0.02624	1627.65	0.02755	1627.65	0.02606	1627.65	0.02646	1627.65	0.02691	1627.65	0.02674	1627.65	0.02631	1627.65	0.02468	1627.65	0.02518	1627.65	0.02458	1627.65	0.02515	1627.65	0.02456	1627.65	0.02346	1627.65	0.02274	1627.65	0.02297	1627.65	0.02286	1627.65	0.02327	1627.65	0.02201	1627.65	0.02189	1627.65	0.02135	1627.65	0.02144
1629.58	0.033	1629.58	0.03228	1629.58	0.03085	1629.58	0.03212	1629.58	0.03054	1629.58	0.03097	1629.58	0.0302	1629.58	0.03011	1629.58	0.02991	1629.58	0.02931	1629.58	0.0288	1629.58	0.02752	1629.58	0.02765	1629.58	0.02701	1629.58	0.02695	1629.58	0.02729	1629.58	0.02643	1629.58	0.02568	1629.58	0.02625	1629.58	0.02521	1629.58	0.02542	1629.58	0.0242	1629.58	0.02437	1629.58	0.02408	1629.58	0.02402
1631.51	0.03585	1631.51	0.03508	1631.51	0.03464	1631.51	0.03507	1631.51	0.03373	1631.51	0.03353	1631.51	0.03327	1631.51	0.03277	1631.51	0.03229	1631.51	0.03137	1631.51	0.03079	1631.51	0.02972	1631.51	0.02963	1631.51	0.02894	1631.51	0.02841	1631.51	0.02938	1631.51	0.02863	1631.51	0.02799	1631.51	0.02869	1631.51	0.02708	1631.51	0.02708	1631.51	0.02594	1631.51	0.02631	1631.51	0.02625	1631.51	0.02607
1633.44	0.03592	1633.44	0.03531	1633.44	0.03184	1633.44	0.03443	1633.44	0.03226	1633.44	0.03388	1633.44	0.03217	1633.44	0.03274	1633.44	0.03338	1633.44	0.03347	1633.44	0.03306	1633.44	0.03116	1633.44	0.03187	1633.44	0.03126	1633.44	0.03179	1633.44	0.03105	1633.44	0.02984	1633.44	0.02913	1633.44	0.02916	1633.44	0.02939	1633.44	0.02988	1633.44	0.02853	1633.44	0.02817	1633.44	0.02782	1633.44	0.02781
1635.37	0.036	1635.37	0.03555	1635.37	0.02559	1635.37	0.0327	1635.37	0.02887	1635.37	0.03436	1635.37	0.02964	1635.37	0.03248	1635.37	0.0354	1635.37	0.0377	1635.37	0.0376	1635.37	0.03401	1635.37	0.03636	1635.37	0.03595	1635.37	0.03897	1635.37	0.03458	1635.37	0.03238	1635.37	0.03151	1635.37	0.03017	1635.37	0.03421	1635.37	0.03574	1635.37	0.03409	1635.37	0.03214	1635.37	0.03106	1635.37	0.03136
1637.29	0.04066	1637.29	0.03991	1637.29	0.03238	1637.29	0.03729	1637.29	0.03405	1637.29	0.03821	1637.29	0.03463	1637.29	0.03667	1637.29	0.03887	1637.29	0.04014	1637.29	0.03997	1637.29	0.03712	1637.29	0.03875	1637.29	0.03826	1637.29	0.04066	1637.29	0.03776	1637.29	0.03571	1637.29	0.035	1637.29	0.03418	1637.29	0.03689	1637.29	0.03787	1637.29	0.03661	1637.29	0.03527	1637.29	0.03421	1637.29	0.03459
1639.22	0.04437	1639.22	0.04318	1639.22	0.04041	1639.22	0.04181	1639.22	0.03986	1639.22	0.04107	1639.22	0.03989	1639.22	0.04026	1639.22	0.04067	1639.22	0.04024	1639.22	0.03997	1639.22	0.03839	1639.22	0.03877	1639.22	0.03812	1639.22	0.03865	1639.22	0.03844	1639.22	0.03722	1639.22	0.0366	1639.22	0.03682	1639.22	0.03661	1639.22	0.03685	1639.22	0.0358	1639.22	0.0357	1639.22	0.03518	1639.22	0.03528
1641.15	0.04638	1641.15	0.04501	1641.15	0.04368	1641.15	0.04392	1641.15	0.04237	1641.15	0.04258	1641.15	0.04222	1641.15	0.04209	1641.15	0.04185	1641.15	0.04098	1641.15	0.04057	1641.15	0.0395	1641.15	0.03954	1641.15	0.03881	1641.15	0.03868	1641.15	0.03928	1641.15	0.03842	1641.15	0.03785	1641.15	0.03842	1641.15	0.03721	1641.15	0.03728	1641.15	0.03624	1641.15	0.03652	1641.15	0.03639	1641.15	0.03626
1643.08	0.04767	1643.08	0.04637	1643.08	0.04437	1643.08	0.04482	1643.08	0.04315	1643.08	0.04367	1643.08	0.0431	1643.08	0.04309	1643.08	0.04308	1643.08	0.04242	1643.08	0.04192	1643.08	0.04079	1643.08	0.04099	1643.08	0.04022	1643.08	0.04032	1643.08	0.04063	1643.08	0.03966	1643.08	0.0391	1643.08	0.03958	1643.08	0.03871	1643.08	0.03881	1643.08	0.03782	1643.08	0.03791	1643.08	0.03785	1643.08	0.03779
1645.01	0.04683	1645.01	0.04576	1645.01	0.0395	1645.01	0.04275	1645.01	0.03997	1645.01	0.04292	1645.01	0.04052	1645.01	0.0419	1645.01	0.04347	1645.01	0.0442	1645.01	0.0439	1645.01	0.04161	1645.01	0.0429	1645.01	0.04226	1645.01	0.04394	1645.01	0.04196	1645.01	0.04036	1645.01	0.03968	1645.01	0.03927	1645.01	0.04094	1645.01	0.04169	1645.01	0.04061	1645.01	0.03967	1645.01	0.03912	1645.01	0.03945
1646.94	0.04773	1646.94	0.04673	1646.94	0.03518	1646.94	0.04177	1646.94	0.03751	1646.94	0.04375	1646.94	0.03877	1646.94	0.04213	1646.94	0.04561	1646.94	0.04813	1646.94	0.04804	1646.94	0.0443	1646.94	0.04698	1646.94	0.04652	1646.94	0.05036	1646.94	0.04542	1646.94	0.04295	1646.94	0.0422	1646.94	0.04061	1646.94	0.04556	1646.94	0.04715	1646.94	0.04598	1646.94	0.04379	1646.94	0.04239	1646.94	0.04323
1648.87	0.05254	1648.87	0.05103	1648.87	0.04333	1648.87	0.0468	1648.87	0.04347	1648.87	0.04727	1648.87	0.04411	1648.87	0.04611	1648.87	0.04814	1648.87	0.04927	1648.87	0.0491	1648.87	0.04644	1648.87	0.04803	1648.87	0.04743	1648.87	0.04981	1648.87	0.04727	1648.87	0.04524	1648.87	0.0447	1648.87	0.04395	1648.87	0.04649	1648.87	0.04743	1648.87	0.04645	1648.87	0.04533	1648.87	0.04438	1648.87	0.04499
1650.79	0.05395	1650.79	0.0523	1650.79	0.04515	1650.79	0.04819	1650.79	0.04515	1650.79	0.04819	1650.79	0.04554	1650.79	0.04709	1650.79	0.04884	1650.79	0.04978	1650.79	0.04968	1650.79	0.04706	1650.79	0.04848	1650.79	0.04791	1650.79	0.04978	1650.79	0.04763	1650.79	0.04582	1650.79	0.04516	1650.79	0.04464	1650.79	0.04665	1650.79	0.04764	1650.79	0.04646	1650.79	0.04557	1650.79	0.04495	1650.79	0.04533
1652.72	0.05251	1652.72	0.05058	1652.72	0.0342	1652.72	0.04383	1652.72	0.03865	1652.72	0.04693	1652.72	0.0402	1652.72	0.04487	1652.72	0.04926	1652.72	0.05345	1652.72	0.0537	1652.72	0.04858	1652.72	0.0524	1652.72	0.05237	1652.72	0.05706	1652.72	0.04957	1652.72	0.04705	1652.72	0.04589	1652.72	0.04371	1652.72	0.05063	1652.72	0.05334	1652.72	0.05128	1652.72	0.04832	1652.72	0.04733	1652.72	0.0477
1654.65	0.06311	1654.65	0.06066	1654.65	0.04809	1654.65	0.05389	1654.65	0.04921	1654.65	0.05523	1654.65	0.05	1654.65	0.05341	1654.65	0.05636	1654.65	0.05873	1654.65	0.0587	1654.65	0.05491	1654.65	0.0576	1654.65	0.05733	1654.65	0.06064	1654.65	0.05579	1654.65	0.0536	1654.65	0.0528	1654.65	0.05138	1654.65	0.05608	1654.65	0.05772	1654.65	0.05626	1654.65	0.05441	1654.65	0.05345	1654.65	0.05396
1656.58	0.06984	1656.58	0.06723	1656.58	0.06221	1656.58	0.06184	1656.58	0.05901	1656.58	0.06014	1656.58	0.0586	1656.58	0.05908	1656.58	0.05943	1656.58	0.05899	1656.58	0.05864	1656.58	0.05694	1656.58	0.05746	1656.58	0.0568	1656.58	0.05742	1656.58	0.05707	1656.58	0.0558	1656.58	0.05529	1656.58	0.05549	1656.58	0.05563	1656.58	0.05594	1656.58	0.055	1656.58	0.0551	1656.58	0.05484	1656.58	0.0551
1658.51	0.07519	1658.51	0.07234	1658.51	0.06901	1658.51	0.06688	1658.51	0.06455	1658.51	0.06417	1658.51	0.06377	1658.51	0.06331	1658.51	0.06282	1658.51	0.06167	1658.51	0.0612	1658.51	0.06006	1658.51	0.05991	1658.51	0.05919	1658.51	0.05892	1658.51	0.0597	1658.51	0.05888	1658.51	0.05833	1658.51	0.05906	1658.51	0.05777	1658.51	0.05791	1658.51	0.05693	1658.51	0.05754	1658.51	0.05779	1658.51	0.05777
1660.44	0.07907	1660.44	0.07607	1660.44	0.07134	1660.44	0.06961	1660.44	0.06691	1660.44	0.06703	1660.44	0.06615	1660.44	0.06605	1660.44	0.06594	1660.44	0.06509	1660.44	0.06466	1660.44	0.06315	1660.44	0.06333	1660.44	0.06257	1660.44	0.06269	1660.44	0.06291	1660.44	0.06195	1660.44	0.06131	1660.44	0.06183	1660.44	0.06121	1660.44	0.0616	1660.44	0.06053	1660.44	0.06093	1660.44	0.06104	1660.44	0.06114
1662.37	0.08374	1662.37	0.08064	1662.37	0.07316	1662.37	0.07278	1662.37	0.06934	1662.37	0.07099	1662.37	0.06883	1662.37	0.06962	1662.37	0.0704	1662.37	0.0704	1662.37	0.06999	1662.37	0.06779	1662.37	0.06866	1662.37	0.06808	1662.37	0.06912	1662.37	0.06785	1662.37	0.06652	1662.37	0.06581	1662.37	0.06579	1662.37	0.0667	1662.37	0.06749	1662.37	0.06636	1662.37	0.0662	1662.37	0.06594	1662.37	0.06627
1664.29	0.09027	1664.29	0.08675	1664.29	0.08076	1664.29	0.07888	1664.29	0.07563	1664.29	0.0762	1664.29	0.07483	1664.29	0.07513	1664.29	0.07516	1664.29	0.07469	1664.29	0.07418	1664.29	0.07255	1664.29	0.07289	1664.29	0.07234	1664.29	0.07268	1664.29	0.07236	1664.29	0.07134	1664.29	0.07076	1664.29	0.07118	1664.29	0.07096	1664.29	0.07148	1664.29	0.07041	1664.29	0.07075	1664.29	0.07082	1664.29	0.07097
1666.22	0.0953	1666.22	0.09166	1666.22	0.08642	1666.22	0.08363	1666.22	0.08048	1666.22	0.08028	1666.22	0.07947	1666.22	0.07943	1666.22	0.07922	1666.22	0.07828	1666.22	0.07783	1666.22	0.07647	1666.22	0.07648	1666.22	0.07581	1666.22	0.07579	1666.22	0.07612	1666.22	0.07519	1666.22	0.07474	1666.22	0.07539	1666.22	0.07458	1666.22	0.07494	1666.22	0.07396	1666.22	0.07462	1666.22	0.07478	1666.22	0.07491
1668.15	0.09759	1668.15	0.09425	1668.15	0.08479	1668.15	0.08448	1668.15	0.08017	1668.15	0.08242	1668.15	0.07962	1668.15	0.08097	1668.15	0.08234	1668.15	0.08265	1668.15	0.08248	1668.15	0.08003	1668.15	0.08111	1668.15	0.08051	1668.15	0.08214	1668.15	0.08028	1668.15	0.07869	1668.15	0.07821	1668.15	0.07788	1668.15	0.07969	1668.15	0.08066	1668.15	0.07972	1668.15	0.07934	1668.15	0.07895	1668.15	0.07955
1670.08	0.10331	1670.08	0.10016	1670.08	0.08808	1670.08	0.08929	1670.08	0.08413	1670.08	0.08799	1670.08	0.08382	1670.08	0.0861	1670.08	0.08836	1670.08	0.08949	1670.08	0.08934	1670.08	0.08621	1670.08	0.08805	1670.08	0.0875	1670.08	0.09026	1670.08	0.08705	1670.08	0.08499	1670.08	0.08444	1670.08	0.08357	1670.08	0.08704	1670.08	0.08842	1670.08	0.08749	1670.08	0.08654	1670.08	0.08596	1670.08	0.08684
1672.01	0.10921	1672.01	0.10604	1672.01	0.09692	1672.01	0.09596	1672.01	0.09151	1672.01	0.09346	1672.01	0.09079	1672.01	0.09202	1672.01	0.09319	1672.01	0.09328	1672.01	0.09292	1672.01	0.09062	1672.01	0.09169	1672.01	0.09106	1672.01	0.09271	1672.01	0.09127	1672.01	0.08957	1672.01	0.08913	1672.01	0.08899	1672.01	0.09071	1672.01	0.09163	1672.01	0.09083	1672.01	0.09079	1672.01	0.09071	1672.01	0.09143
1673.94	0.11325	1673.94	0.11037	1673.94	0.10148	1673.94	0.10055	1673.94	0.09636	1673.94	0.09812	1673.94	0.09558	1673.94	0.09663	1673.94	0.09756	1673.94	0.09768	1673.94	0.09729	1673.94	0.09498	1673.94	0.09592	1673.94	0.09537	1673.94	0.09673	1673.94	0.09529	1673.94	0.09376	1673.94	0.09328	1673.94	0.09323	1673.94	0.09476	1673.94	0.09573	1673.94	0.09484	1673.94	0.09496	1673.94	0.09509	1673.94	0.09579
1675.86	0.11807	1675.86	0.1155	1675.86	0.10656	1675.86	0.10638	1675.86	0.10227	1675.86	0.10437	1675.86	0.10144	1675.86	0.10255	1675.86	0.1034	1675.86	0.10366	1675.86	0.10319	1675.86	0.10083	1675.86	0.1018	1675.86	0.10133	1675.86	0.10264	1675.86	0.10084	1675.86	0.09947	1675.86	0.09899	1675.86	0.0989	1675.86	0.1006	1675.86	0.10173	1675.86	0.10085	1675.86	0.10103	1675.86	0.10122	1675.86	0.10198
1677.79	0.12397	1677.79	0.12185	1677.79	0.11626	1677.79	0.11469	1677.79	0.11136	1677.79	0.11175	1677.79	0.10996	1677.79	0.10985	1677.79	0.10967	1677.79	0.10877	1677.79	0.10811	1677.79	0.10636	1677.79	0.10657	1677.79	0.10581	1677.79	0.10621	1677.79	0.10602	1677.79	0.10484	1677.79	0.10449	1677.79	0.10492	1677.79	0.10507	1677.79	0.10573	1677.79	0.10519	1677.79	0.10598	1677.79	0.1064	1677.79	0.10715
1679.72	0.12651	1679.72	0.12528	1679.72	0.11931	1679.72	0.11899	1679.72	0.11551	1679.72	0.11657	1679.72	0.11405	1679.72	0.11422	1679.72	0.1142	1679.72	0.11345	1679.72	0.11269	1679.72	0.1105	1679.72	0.11085	1679.72	0.1099	1679.72	0.11077	1679.72	0.11007	1679.72	0.10842	1679.72	0.10812	1679.72	0.10815	1679.72	0.10911	1679.72	0.10982	1679.72	0.10938	1679.72	0.10982	1679.72	0.11002	1679.72	0.11098
1681.65	0.12933	1681.65	0.12908	1681.65	0.12117	1681.65	0.12352	1681.65	0.11952	1681.65	0.1222	1681.65	0.11819	1681.65	0.11905	1681.65	0.11978	1681.65	0.11984	1681.65	0.11896	1681.65	0.11574	1681.65	0.11662	1681.65	0.11557	1681.65	0.11728	1681.65	0.11488	1681.65	0.11282	1681.65	0.11234	1681.65	0.11167	1681.65	0.11419	1681.65	0.11527	1681.65	0.1146	1681.65	0.11431	1681.65	0.11415	1681.65	0.11524
1683.58	0.1309	1683.58	0.13142	1683.58	0.11756	1683.58	0.12543	1683.58	0.12028	1683.58	0.12677	1683.58	0.11965	1683.58	0.12238	1683.58	0.12513	1683.58	0.12729	1683.58	0.12649	1683.58	0.12119	1683.58	0.12358	1683.58	0.12274	1683.58	0.12641	1683.58	0.11977	1683.58	0.11705	1683.58	0.11603	1683.58	0.11399	1683.58	0.1201	1683.58	0.12226	1683.58	0.12079	1683.58	0.11872	1683.58	0.11801	1683.58	0.11909
1685.51	0.14668	1685.51	0.14722	1685.51	0.13767	1685.51	0.14412	1685.51	0.13973	1685.51	0.14427	1685.51	0.13818	1685.51	0.13947	1685.51	0.14064	1685.51	0.14134	1685.51	0.13994	1685.51	0.13518	1685.51	0.13628	1685.51	0.13498	1685.51	0.13726	1685.51	0.13209	1685.51	0.12929	1685.51	0.12803	1685.51	0.12638	1685.51	0.13027	1685.51	0.13142	1685.51	0.12989	1685.51	0.12811	1685.51	0.12729	1685.51	0.12785
1687.43	0.1592	1687.43	0.15961	1687.43	0.15588	1687.43	0.15893	1687.43	0.15576	1687.43	0.15706	1687.43	0.15344	1687.43	0.1525	1687.43	0.15167	1687.43	0.15034	1687.43	0.14834	1687.43	0.14478	1687.43	0.14415	1687.43	0.14218	1687.43	0.1425	1687.43	0.14002	1687.43	0.13752	1687.43	0.13622	1687.43	0.13534	1687.43	0.13598	1687.43	0.1359	1687.43	0.13452	1687.43	0.13381	1687.43	0.13301	1687.43	0.13322
1689.36	0.17613	1689.36	0.17657	1689.36	0.17372	1689.36	0.17669	1689.36	0.17371	1689.36	0.17463	1689.36	0.17139	1689.36	0.16986	1689.36	0.16849	1689.36	0.16679	1689.36	0.16439	1689.36	0.16072	1689.36	0.15956	1689.36	0.15726	1689.36	0.157	1689.36	0.15451	1689.36	0.15179	1689.36	0.15015	1689.36	0.14915	1689.36	0.14899	1689.36	0.14849	1689.36	0.14677	1689.36	0.14596	1689.36	0.14475	1689.36	0.14466
1691.29	0.19676	1691.29	0.19698	1691.29	0.19597	1691.29	0.19807	1691.29	0.19569	1691.29	0.19559	1691.29	0.19296	1691.29	0.19076	1691.29	0.1884	1691.29	0.18608	1691.29	0.18341	1691.29	0.17985	1691.29	0.17801	1691.29	0.17547	1691.29	0.17419	1691.29	0.17222	1691.29	0.16949	1691.29	0.16763	1691.29	0.16671	1691.29	0.16503	1691.29	0.16408	1691.29	0.16197	1691.29	0.16121	1691.29	0.15998	1691.29	0.1593
1693.22	0.21621	1693.22	0.2164	1693.22	0.21536	1693.22	0.21763	1693.22	0.21553	1693.22	0.21553	1693.22	0.21278	1693.22	0.21066	1693.22	0.20823	1693.22	0.20601	1693.22	0.20314	1693.22	0.19929	1693.22	0.1974	1693.22	0.1946	1693.22	0.19316	1693.22	0.19078	1693.22	0.18781	1693.22	0.18577	1693.22	0.18455	1693.22	0.18266	1693.22	0.18164	1693.22	0.17917	1693.22	0.17809	1693.22	0.17663	1693.22	0.17573
1695.15	0.23581	1695.15	0.23633	1695.15	0.23041	1695.15	0.23628	1695.15	0.23324	1695.15	0.23638	1695.15	0.23138	1695.15	0.2312	1695.15	0.23046	1695.15	0.23016	1695.15	0.22721	1695.15	0.22205	1695.15	0.22137	1695.15	0.21858	1695.15	0.21898	1695.15	0.21352	1695.15	0.20964	1695.15	0.20724	1695.15	0.20491	1695.15	0.20577	1695.15	0.20547	1695.15	0.20251	1695.15	0.2	1695.15	0.1978	1695.15	0.1971
1697.08	0.26711	1697.08	0.26805	1697.08	0.26008	1697.08	0.26748	1697.08	0.26381	1697.08	0.26849	1697.08	0.26252	1697.08	0.26347	1697.08	0.26354	1697.08	0.26382	1697.08	0.26087	1697.08	0.25529	1697.08	0.25511	1697.08	0.25203	1697.08	0.25371	1697.08	0.24694	1697.08	0.24233	1697.08	0.23979	1697.08	0.23677	1697.08	0.23899	1697.08	0.23876	1697.08	0.23585	1697.08	0.23252	1697.08	0.2296	1697.08	0.22911
1699.01	0.28655	1699.01	0.28761	1699.01	0.27848	1699.01	0.28677	1699.01	0.28318	1699.01	0.28831	1699.01	0.28215	1699.01	0.2837	1699.01	0.28374	1699.01	0.28436	1699.01	0.28147	1699.01	0.27575	1699.01	0.27548	1699.01	0.27255	1699.01	0.27424	1699.01	0.26696	1699.01	0.26225	1699.01	0.25948	1699.01	0.2563	1699.01	0.25886	1699.01	0.25892	1699.01	0.25573	1699.01	0.2523	1699.01	0.24949	1699.01	0.24868
1700.93	0.33118	1700.93	0.33189	1700.93	0.32213	1700.93	0.33116	1700.93	0.32773	1700.93	0.33314	1700.93	0.32704	1700.93	0.32922	1700.93	0.32884	1700.93	0.32999	1700.93	0.3269	1700.93	0.32107	1700.93	0.32064	1700.93	0.31811	1700.93	0.31932	1700.93	0.31142	1700.93	0.3069	1700.93	0.30385	1700.93	0.30059	1700.93	0.30312	1700.93	0.30341	1700.93	0.29979	1700.93	0.29648	1700.93	0.29405	1700.93	0.29271
1702.86	0.36638	1702.86	0.36715	1702.86	0.3632	1702.86	0.36803	1702.86	0.36538	1702.86	0.36765	1702.86	0.36391	1702.86	0.36369	1702.86	0.36196	1702.86	0.36069	1702.86	0.35754	1702.86	0.35266	1702.86	0.35103	1702.86	0.34794	1702.86	0.34741	1702.86	0.3426	1702.86	0.33865	1702.86	0.33592	1702.86	0.33345	1702.86	0.33313	1702.86	0.33223	1702.86	0.32931	1702.86	0.32722	1702.86	0.32491	1702.86	0.32388
1704.79	0.40435	1704.79	0.40511	1704.79	0.40042	1704.79	0.40564	1704.79	0.40275	1704.79	0.40536	1704.79	0.40093	1704.79	0.40067	1704.79	0.39917	1704.79	0.39762	1704.79	0.39458	1704.79	0.38934	1704.79	0.38766	1704.79	0.38439	1704.79	0.38407	1704.79	0.37869	1704.79	0.37448	1704.79	0.3718	1704.79	0.369	1704.79	0.36909	1704.79	0.36819	1704.79	0.36537	1704.79	0.36314	1704.79	0.36069	1704.79	0.35998
1706.72	0.45395	1706.72	0.4542	1706.72	0.45029	1706.72	0.45479	1706.72	0.45213	1706.72	0.45405	1706.72	0.44963	1706.72	0.44912	1706.72	0.44706	1706.72	0.44503	1706.72	0.44157	1706.72	0.43681	1706.72	0.43433	1706.72	0.43091	1706.72	0.43015	1706.72	0.4252	1706.72	0.42088	1706.72	0.4182	1706.72	0.41563	1706.72	0.41492	1706.72	0.41393	1706.72	0.41117	1706.72	0.40932	1706.72	0.40696	1706.72	0.40628
1708.65	0.5047	1708.65	0.50444	1708.65	0.50317	1708.65	0.50559	1708.65	0.50367	1708.65	0.50359	1708.65	0.50036	1708.65	0.49853	1708.65	0.49538	1708.65	0.49237	1708.65	0.48858	1708.65	0.48432	1708.65	0.48084	1708.65	0.47721	1708.65	0.47523	1708.65	0.47158	1708.65	0.46773	1708.65	0.46498	1708.65	0.46302	1708.65	0.46039	1708.65	0.45884	1708.65	0.45639	1708.65	0.45548	1708.65	0.45361	1708.65	0.45276
1710.58	0.5476	1710.58	0.54733	1710.58	0.54665	1710.58	0.5483	1710.58	0.54667	1710.58	0.54589	1710.58	0.54303	1710.58	0.54068	1710.58	0.53702	1710.58	0.53403	1710.58	0.53022	1710.58	0.526	1710.58	0.52253	1710.58	0.51866	1710.58	0.51637	1710.58	0.51317	1710.58	0.50952	1710.58	0.50668	1710.58	0.50496	1710.58	0.50201	1710.58	0.50011	1710.58	0.49799	1710.58	0.49739	1710.58	0.49596	1710.58	0.49535
1712.51	0.58781	1712.51	0.58758	1712.51	0.58602	1712.51	0.58802	1712.51	0.58636	1712.51	0.586	1712.51	0.58297	1712.51	0.58122	1712.51	0.5778	1712.51	0.57574	1712.51	0.57218	1712.51	0.56792	1712.51	0.56479	1712.51	0.56096	1712.51	0.55914	1712.51	0.55562	1712.51	0.55192	1712.51	0.54894	1712.51	0.54732	1712.51	0.54514	1712.51	0.54354	1712.51	0.54167	1712.51	0.54091	1712.51	0.54001	1712.51	0.53946
1714.43	0.60615	1714.43	0.60601	1714.43	0.60161	1714.43	0.60619	1714.43	0.60347	1714.43	0.6056	1714.43	0.60097	1714.43	0.60141	1714.43	0.59979	1714.43	0.59923	1714.43	0.59653	1714.43	0.59232	1714.43	0.59022	1714.43	0.58698	1714.43	0.58698	1714.43	0.58196	1714.43	0.57783	1714.43	0.5752	1714.43	0.57292	1714.43	0.57317	1714.43	0.57271	1714.43	0.57141	1714.43	0.57018	1714.43	0.56941	1714.43	0.56925
1716.36	0.61422	1716.36	0.61472	1716.36	0.60657	1716.36	0.61447	1716.36	0.61133	1716.36	0.61625	1716.36	0.60984	1716.36	0.61305	1716.36	0.61393	1716.36	0.61494	1716.36	0.61346	1716.36	0.60918	1716.36	0.60879	1716.36	0.60651	1716.36	0.60869	1716.36	0.6021	1716.36	0.59786	1716.36	0.59564	1716.36	0.59287	1716.36	0.59589	1716.36	0.59695	1716.36	0.59601	1716.36	0.59444	1716.36	0.59389	1716.36	0.5947
1718.29	0.58818	1718.29	0.58935	1718.29	0.58178	1718.29	0.58981	1718.29	0.58752	1718.29	0.59253	1718.29	0.58753	1718.29	0.5912	1718.29	0.59312	1718.29	0.59484	1718.29	0.59474	1718.29	0.5914	1718.29	0.59238	1718.29	0.59083	1718.29	0.59345	1718.29	0.58878	1718.29	0.5857	1718.29	0.58396	1718.29	0.58274	1718.29	0.58603	1718.29	0.58762	1718.29	0.58734	1718.29	0.58675	1718.29	0.58697	1718.29	0.58856
1720.22	0.5579	1720.22	0.55943	1720.22	0.55793	1720.22	0.56233	1720.22	0.56215	1720.22	0.56387	1720.22	0.56281	1720.22	0.56469	1720.22	0.56522	1720.22	0.56577	1720.22	0.56642	1720.22	0.56536	1720.22	0.56583	1720.22	0.56506	1720.22	0.56593	1720.22	0.566	1720.22	0.56427	1720.22	0.56357	1720.22	0.56446	1720.22	0.5648	1720.22	0.56598	1720.22	0.56636	1720.22	0.56805	1720.22	0.56944	1720.22	0.57132
1722.15	0.51585	1722.15	0.51759	1722.15	0.51835	1722.15	0.52155	1722.15	0.5222	1722.15	0.52298	1722.15	0.52362	1722.15	0.52509	1722.15	0.52547	1722.15	0.52581	1722.15	0.5268	1722.15	0.52673	1722.15	0.52709	1722.15	0.5271	1722.15	0.52788	1722.15	0.52953	1722.15	0.52852	1722.15	0.52843	1722.15	0.53	1722.15	0.52974	1722.15	0.53095	1722.15	0.5318	1722.15	0.53428	1722.15	0.53615	1722.15	0.53831
1724.08	0.46822	1724.08	0.46992	1724.08	0.47088	1724.08	0.47401	1724.08	0.47494	1724.08	0.47619	1724.08	0.47715	1724.08	0.479	1724.08	0.47995	1724.08	0.48049	1724.08	0.48184	1724.08	0.48236	1724.08	0.48305	1724.08	0.48371	1724.08	0.48496	1724.08	0.4867	1724.08	0.48662	1724.08	0.48688	1724.08	0.48874	1724.08	0.48879	1724.08	0.49045	1724.08	0.49147	1724.08	0.4943	1724.08	0.4966	1724.08	0.49856
1726.01	0.41904	1726.01	0.42058	1726.01	0.42229	1726.01	0.42472	1726.01	0.42595	1726.01	0.42701	1726.01	0.42844	1726.01	0.43012	1726.01	0.43113	1726.01	0.43119	1726.01	0.43278	1726.01	0.43381	1726.01	0.4345	1726.01	0.43535	1726.01	0.43628	1726.01	0.43878	1726.01	0.43923	1726.01	0.43963	1726.01	0.44191	1726.01	0.44152	1726.01	0.44331	1726.01	0.44449	1726.01	0.44751	1726.01	0.44994	1726.01	0.45161
1727.93	0.37548	1727.93	0.37702	1727.93	0.37753	1727.93	0.38063	1727.93	0.3814	1727.93	0.38323	1727.93	0.38415	1727.93	0.38633	1727.93	0.38788	1727.93	0.3882	1727.93	0.38997	1727.93	0.39061	1727.93	0.39189	1727.93	0.39275	1727.93	0.39413	1727.93	0.39647	1727.93	0.39658	1727.93	0.39717	1727.93	0.39924	1727.93	0.39979	1727.93	0.40162	1727.93	0.40298	1727.93	0.40559	1727.93	0.40781	1727.93	0.40959
1729.86	0.32984	1729.86	0.33135	1729.86	0.32955	1729.86	0.3341	1729.86	0.33409	1729.86	0.33721	1729.86	0.33695	1729.86	0.33974	1729.86	0.34211	1729.86	0.3433	1729.86	0.34504	1729.86	0.34491	1729.86	0.34681	1729.86	0.34758	1729.86	0.35008	1729.86	0.35119	1729.86	0.35059	1729.86	0.35147	1729.86	0.35291	1729.86	0.35508	1729.86	0.35704	1729.86	0.3584	1729.86	0.36044	1729.86	0.36205	1729.86	0.36415
1731.79	0.29128	1731.79	0.29287	1731.79	0.28869	1731.79	0.29468	1731.79	0.29408	1731.79	0.29855	1731.79	0.29711	1731.79	0.30067	1731.79	0.30369	1731.79	0.30583	1731.79	0.30757	1731.79	0.30676	1731.79	0.30923	1731.79	0.30997	1731.79	0.31335	1731.79	0.31307	1731.79	0.31222	1731.79	0.31317	1731.79	0.31409	1731.79	0.31771	1731.79	0.31996	1731.79	0.32119	1731.79	0.32257	1731.79	0.32385	1731.79	0.32607
1733.72	0.2465	1733.72	0.24818	1733.72	0.23975	1733.72	0.24846	1733.72	0.24689	1733.72	0.25339	1733.72	0.25027	1733.72	0.25537	1733.72	0.25956	1733.72	0.26309	1733.72	0.26493	1733.72	0.26293	1733.72	0.26641	1733.72	0.26742	1733.72	0.27206	1733.72	0.26943	1733.72	0.26821	1733.72	0.26919	1733.72	0.2692	1733.72	0.27488	1733.72	0.27791	1733.72	0.27868	1733.72	0.27895	1733.72	0.28007	1733.72	0.28222
1735.65	0.20015	1735.65	0.20142	1735.65	0.19717	1735.65	0.20277	1735.65	0.20222	1735.65	0.20615	1735.65	0.20492	1735.65	0.20835	1735.65	0.2112	1735.65	0.21314	1735.65	0.2149	1735.65	0.21409	1735.65	0.21652	1735.65	0.21752	1735.65	0.22065	1735.65	0.22049	1735.65	0.21997	1735.65	0.22099	1735.65	0.22197	1735.65	0.2252	1735.65	0.22755	1735.65	0.22837	1735.65	0.22963	1735.65	0.2312	1735.65	0.23315
1737.58	0.16849	1737.58	0.16974	1737.58	0.16795	1737.58	0.17178	1737.58	0.17176	1737.58	0.17438	1737.58	0.17425	1737.58	0.17659	1737.58	0.17875	1737.58	0.17981	1737.58	0.18149	1737.58	0.1815	1737.58	0.18334	1737.58	0.18428	1737.58	0.18648	1737.58	0.18778	1737.58	0.18764	1737.58	0.18869	1737.58	0.19025	1737.58	0.19215	1737.58	0.19414	1737.58	0.19499	1737.58	0.19696	1737.58	0.19852	1737.58	0.20046
1739.5	0.12888	1739.5	0.13012	1739.5	0.12676	1739.5	0.13173	1739.5	0.13135	1739.5	0.13504	1739.5	0.13426	1739.5	0.13736	1739.5	0.14011	1739.5	0.1418	1739.5	0.14357	1739.5	0.14333	1739.5	0.1457	1739.5	0.14681	1739.5	0.14966	1739.5	0.15009	1739.5	0.1499	1739.5	0.15083	1739.5	0.15219	1739.5	0.15516	1739.5	0.1574	1739.5	0.15832	1739.5	0.15988	1739.5	0.16127	1739.5	0.16313
1741.43	0.0916	1741.43	0.09264	1741.43	0.09021	1741.43	0.09451	1741.43	0.09433	1741.43	0.09771	1741.43	0.09745	1741.43	0.10042	1741.43	0.10307	1741.43	0.10447	1741.43	0.10628	1741.43	0.10625	1741.43	0.1086	1741.43	0.10979	1741.43	0.11259	1741.43	0.11351	1741.43	0.11352	1741.43	0.11444	1741.43	0.11613	1741.43	0.11865	1741.43	0.12084	1741.43	0.12191	1741.43	0.12347	1741.43	0.12513	1741.43	0.12688
1743.36	0.06034	1743.36	0.06144	1743.36	0.05891	1743.36	0.06327	1743.36	0.06303	1743.36	0.06678	1743.36	0.06654	1743.36	0.06967	1743.36	0.07255	1743.36	0.07399	1743.36	0.07592	1743.36	0.07597	1743.36	0.07839	1743.36	0.07969	1743.36	0.08277	1743.36	0.08365	1743.36	0.08367	1743.36	0.0848	1743.36	0.08643	1743.36	0.08912	1743.36	0.09137	1743.36	0.09254	1743.36	0.09416	1743.36	0.0956	1743.36	0.09757
1745.29	0.03376	1745.29	0.03501	1745.29	0.03256	1745.29	0.03686	1745.29	0.0366	1745.29	0.04036	1745.29	0.04036	1745.29	0.04337	1745.29	0.04637	1745.29	0.04782	1745.29	0.04982	1745.29	0.05002	1745.29	0.05246	1745.29	0.05371	1745.29	0.05682	1745.29	0.05788	1745.29	0.05795	1745.29	0.05923	1745.29	0.06082	1745.29	0.06364	1745.29	0.06581	1745.29	0.06699	1745.29	0.0687	1745.29	0.07003	1745.29	0.07207
1747.22	0.01144	1747.22	0.01289	1747.22	0.00878	1747.22	0.01412	1747.22	0.01352	1747.22	0.01834	1747.22	0.01769	1747.22	0.02122	1747.22	0.02505	1747.22	0.02706	1747.22	0.02923	1747.22	0.02907	1747.22	0.03194	1747.22	0.03327	1747.22	0.03712	1747.22	0.03728	1747.22	0.03709	1747.22	0.03841	1747.22	0.03963	1747.22	0.04361	1747.22	0.04601	1747.22	0.04719	1747.22	0.04843	1747.22	0.04959	1747.22	0.05167
1749.15	-0.0056	1749.15	-0.00415	1749.15	-0.0098	1749.15	-0.00336	1749.15	-0.00421	1749.15	0.00161	1749.15	0.000301734	1749.15	0.00454	1749.15	0.00893	1749.15	0.01157	1749.15	0.01374	1749.15	0.01326	1749.15	0.01655	1749.15	0.01796	1749.15	0.02238	1749.15	0.02167	1749.15	0.02125	1749.15	0.02251	1749.15	0.02333	1749.15	0.02827	1749.15	0.031	1749.15	0.03212	1749.15	0.03287	1749.15	0.03387	1749.15	0.03595
1751.08	-0.01841	1751.08	-0.01719	1751.08	-0.02189	1751.08	-0.016	1751.08	-0.01651	1751.08	-0.01131	1751.08	-0.01202	1751.08	-0.00801	1751.08	-0.00413	1751.08	-0.00165	1751.08	0.000365146	1751.08	0.000150584	1751.08	0.00329	1751.08	0.00471	1751.08	0.00857	1751.08	0.00833	1751.08	0.00826	1751.08	0.00946	1751.08	0.01056	1751.08	0.01474	1751.08	0.01732	1751.08	0.01825	1751.08	0.01927	1751.08	0.02054	1751.08	0.0224
1753	-0.0247	1753	-0.02369	1753	-0.02471	1753	-0.02138	1753	-0.02105	1753	-0.01819	1753	-0.01721	1753	-0.01458	1753	-0.01217	1753	-0.01087	1753	-0.00909	1753	-0.0084	1753	-0.00613	1753	-0.00484	1753	-0.00251	1753	-0.000724755	1753	-9.62764e-05	1753	0.00112	1753	0.00309	1753	0.00484	1753	0.00679	1753	0.00774	1753	0.00965	1753	0.01136	1753	0.01293
1754.93	-0.0307	1754.93	-0.02969	1754.93	-0.02969	1754.93	-0.02703	1754.93	-0.02648	1754.93	-0.02429	1754.93	-0.02285	1754.93	-0.02071	1754.93	-0.01861	1754.93	-0.01769	1754.93	-0.01593	1754.93	-0.01503	1754.93	-0.01304	1754.93	-0.01178	1754.93	-0.00992	1754.93	-0.00754	1754.93	-0.00672	1754.93	-0.00552	1754.93	-0.00334	1754.93	-0.00228	1754.93	-0.000444412	1754.93	0.000443608	1754.93	0.00258	1754.93	0.0044	1754.93	0.00587
1756.86	-0.03511	1756.86	-0.03406	1756.86	-0.03536	1756.86	-0.03189	1756.86	-0.03168	1756.86	-0.02862	1756.86	-0.02792	1756.86	-0.02522	1756.86	-0.02261	1756.86	-0.02136	1756.86	-0.01954	1756.86	-0.01895	1756.86	-0.01675	1756.86	-0.01547	1756.86	-0.01309	1756.86	-0.01149	1756.86	-0.01095	1756.86	-0.00978	1756.86	-0.00791	1756.86	-0.00611	1756.86	-0.00405	1756.86	-0.00324	1756.86	-0.00153	1756.86	0.000125863	1756.86	0.00161
1758.79	-0.03856	1758.79	-0.03756	1758.79	-0.03804	1758.79	-0.03519	1758.79	-0.03477	1758.79	-0.03228	1758.79	-0.03125	1758.79	-0.02884	1758.79	-0.02654	1758.79	-0.02571	1758.79	-0.02385	1758.79	-0.02308	1758.79	-0.02107	1758.79	-0.01991	1758.79	-0.01778	1758.79	-0.0157	1758.79	-0.0151	1758.79	-0.01399	1758.79	-0.01192	1758.79	-0.01071	1758.79	-0.00874	1758.79	-0.00791	1758.79	-0.00605	1758.79	-0.00427	1758.79	-0.00285
1760.72	-0.04103	1760.72	-0.03993	1760.72	-0.04151	1760.72	-0.03793	1760.72	-0.03778	1760.72	-0.03468	1760.72	-0.03409	1760.72	-0.0315	1760.72	-0.0288	1760.72	-0.02765	1760.72	-0.02574	1760.72	-0.02534	1760.72	-0.02301	1760.72	-0.0219	1760.72	-0.01942	1760.72	-0.01793	1760.72	-0.01743	1760.72	-0.01645	1760.72	-0.01464	1760.72	-0.01287	1760.72	-0.01078	1760.72	-0.00998	1760.72	-0.00835	1760.72	-0.00676	1760.72	-0.00528
1762.65	-0.04324	1762.65	-0.04217	1762.65	-0.04383	1762.65	-0.04022	1762.65	-0.04015	1762.65	-0.03697	1762.65	-0.03643	1762.65	-0.03387	1762.65	-0.03123	1762.65	-0.02998	1762.65	-0.02811	1762.65	-0.02771	1762.65	-0.0254	1762.65	-0.02425	1762.65	-0.0218	1762.65	-0.02048	1762.65	-0.01993	1762.65	-0.0189	1762.65	-0.01718	1762.65	-0.01535	1762.65	-0.01334	1762.65	-0.01256	1762.65	-0.01094	1762.65	-0.00933	1762.65	-0.00795
1764.58	-0.04351	1764.58	-0.04262	1764.58	-0.04196	1764.58	-0.03993	1764.58	-0.03931	1764.58	-0.03762	1764.58	-0.03594	1764.58	-0.03427	1764.58	-0.03253	1764.58	-0.03201	1764.58	-0.03031	1764.58	-0.0293	1764.58	-0.02762	1764.58	-0.02646	1764.58	-0.02496	1764.58	-0.02241	1764.58	-0.02147	1764.58	-0.02045	1764.58	-0.01822	1764.58	-0.0178	1764.58	-0.01611	1764.58	-0.01534	1764.58	-0.01321	1764.58	-0.0112	1764.58	-0.01008
1766.5	-0.04624	1766.5	-0.04534	1766.5	-0.04544	1766.5	-0.04287	1766.5	-0.04244	1766.5	-0.04027	1766.5	-0.03883	1766.5	-0.03694	1766.5	-0.03492	1766.5	-0.03418	1766.5	-0.03247	1766.5	-0.03162	1766.5	-0.02982	1766.5	-0.02856	1766.5	-0.02683	1766.5	-0.02468	1766.5	-0.02389	1766.5	-0.02293	1766.5	-0.02081	1766.5	-0.02001	1766.5	-0.01814	1766.5	-0.01746	1766.5	-0.01546	1766.5	-0.01359	1766.5	-0.01233
1768.43	-0.04772	1768.43	-0.04677	1768.43	-0.04865	1768.43	-0.04493	1768.43	-0.04489	1768.43	-0.04161	1768.43	-0.04112	1768.43	-0.03852	1768.43	-0.0358	1768.43	-0.0345	1768.43	-0.0327	1768.43	-0.03235	1768.43	-0.03016	1768.43	-0.02882	1768.43	-0.02644	1768.43	-0.02519	1768.43	-0.02479	1768.43	-0.02381	1768.43	-0.02214	1768.43	-0.02023	1768.43	-0.01813	1768.43	-0.01751	1768.43	-0.01596	1768.43	-0.01442	1768.43	-0.01289
1770.36	-0.05042	1770.36	-0.04918	1770.36	-0.05301	1770.36	-0.048	1770.36	-0.04844	1770.36	-0.04409	1770.36	-0.04464	1770.36	-0.04142	1770.36	-0.03788	1770.36	-0.03597	1770.36	-0.03396	1770.36	-0.03419	1770.36	-0.03148	1770.36	-0.03022	1770.36	-0.02695	1770.36	-0.02681	1770.36	-0.02676	1770.36	-0.02575	1770.36	-0.02461	1770.36	-0.02136	1770.36	-0.01905	1770.36	-0.01835	1770.36	-0.01739	1770.36	-0.01626	1770.36	-0.01445
1772.29	-0.05161	1772.29	-0.05005	1772.29	-0.05617	1772.29	-0.04957	1772.29	-0.05059	1772.29	-0.04483	1772.29	-0.04664	1772.29	-0.0426	1772.29	-0.03819	1772.29	-0.03545	1772.29	-0.03336	1772.29	-0.03417	1772.29	-0.0308	1772.29	-0.02959	1772.29	-0.02525	1772.29	-0.02649	1772.29	-0.02683	1772.29	-0.02587	1772.29	-0.0252	1772.29	-0.02055	1772.29	-0.01783	1772.29	-0.01713	1772.29	-0.01686	1772.29	-0.0161	1772.29	-0.01411
1774.22	-0.05139	1774.22	-0.04998	1774.22	-0.05285	1774.22	-0.04851	1774.22	-0.0488	1774.22	-0.04487	1774.22	-0.04517	1774.22	-0.04212	1774.22	-0.03888	1774.22	-0.03717	1774.22	-0.03535	1774.22	-0.03526	1774.22	-0.03264	1774.22	-0.03146	1774.22	-0.02833	1774.22	-0.02764	1774.22	-0.02754	1774.22	-0.02654	1774.22	-0.02507	1774.22	-0.02235	1774.22	-0.02008	1774.22	-0.01935	1774.22	-0.0182	1774.22	-0.017	1774.22	-0.01523
1776.15	-0.051	1776.15	-0.04982	1776.15	-0.05031	1776.15	-0.04764	1776.15	-0.04735	1776.15	-0.04491	1776.15	-0.04389	1776.15	-0.04173	1776.15	-0.03942	1776.15	-0.03852	1776.15	-0.03681	1776.15	-0.03607	1776.15	-0.03409	1776.15	-0.03288	1776.15	-0.03085	1776.15	-0.02882	1776.15	-0.02827	1776.15	-0.02722	1776.15	-0.02525	1776.15	-0.02404	1776.15	-0.02223	1776.15	-0.02141	1776.15	-0.01962	1776.15	-0.01804	1776.15	-0.0165
1778.07	-0.05219	1778.07	-0.05113	1778.07	-0.05095	1778.07	-0.04873	1778.07	-0.04824	1778.07	-0.04634	1778.07	-0.04488	1778.07	-0.04305	1778.07	-0.04102	1778.07	-0.04037	1778.07	-0.03869	1778.07	-0.03782	1778.07	-0.036	1778.07	-0.03486	1778.07	-0.03322	1778.07	-0.0309	1778.07	-0.03013	1778.07	-0.02906	1778.07	-0.02702	1778.07	-0.02633	1778.07	-0.02457	1778.07	-0.02381	1778.07	-0.02187	1778.07	-0.02008	1778.07	-0.01877
1780	-0.05301	1780	-0.05188	1780	-0.05284	1780	-0.04986	1780	-0.0497	1780	-0.04716	1780	-0.04623	1780	-0.04402	1780	-0.04156	1780	-0.04062	1780	-0.03883	1780	-0.03834	1780	-0.03631	1780	-0.03516	1780	-0.03298	1780	-0.0314	1780	-0.03087	1780	-0.0298	1780	-0.02805	1780	-0.02665	1780	-0.02474	1780	-0.02396	1780	-0.0223	1780	-0.02074	1780	-0.01934
1781.93	-0.05383	1781.93	-0.05281	1781.93	-0.05329	1781.93	-0.05055	1781.93	-0.05024	1781.93	-0.04808	1781.93	-0.04692	1781.93	-0.04477	1781.93	-0.04264	1781.93	-0.04188	1781.93	-0.04008	1781.93	-0.03943	1781.93	-0.03751	1781.93	-0.03637	1781.93	-0.03435	1781.93	-0.03246	1781.93	-0.03187	1781.93	-0.03084	1781.93	-0.02888	1781.93	-0.02795	1781.93	-0.02609	1781.93	-0.02532	1781.93	-0.02349	1781.93	-0.02184	1781.93	-0.02048
1783.86	-0.0542	1783.86	-0.05319	1783.86	-0.05328	1783.86	-0.05085	1783.86	-0.05028	1783.86	-0.04839	1783.86	-0.04695	1783.86	-0.04497	1783.86	-0.04309	1783.86	-0.04247	1783.86	-0.04076	1783.86	-0.03992	1783.86	-0.03808	1783.86	-0.03696	1783.86	-0.03525	1783.86	-0.03307	1783.86	-0.03226	1783.86	-0.03135	1783.86	-0.02918	1783.86	-0.02862	1783.86	-0.02674	1783.86	-0.02608	1783.86	-0.0241	1783.86	-0.02233	1783.86	-0.02114
1785.79	-0.05508	1785.79	-0.05408	1785.79	-0.05394	1785.79	-0.0517	1785.79	-0.05103	1785.79	-0.04928	1785.79	-0.0477	1785.79	-0.04587	1785.79	-0.04407	1785.79	-0.04343	1785.79	-0.04174	1785.79	-0.04081	1785.79	-0.03905	1785.79	-0.03789	1785.79	-0.03633	1785.79	-0.03396	1785.79	-0.03307	1785.79	-0.03217	1785.79	-0.02997	1785.79	-0.02955	1785.79	-0.02762	1785.79	-0.02698	1785.79	-0.02488	1785.79	-0.02308	1785.79	-0.022
1787.72	-0.05499	1787.72	-0.05398	1787.72	-0.05304	1787.72	-0.0513	1787.72	-0.05055	1787.72	-0.04932	1787.72	-0.0474	1787.72	-0.04585	1787.72	-0.0443	1787.72	-0.04393	1787.72	-0.04227	1787.72	-0.04119	1787.72	-0.03956	1787.72	-0.03845	1787.72	-0.03709	1787.72	-0.03431	1787.72	-0.03339	1787.72	-0.03237	1787.72	-0.03003	1787.72	-0.03007	1787.72	-0.02829	1787.72	-0.02755	1787.72	-0.02532	1787.72	-0.02341	1787.72	-0.0223
1789.64	-0.05713	1789.64	-0.05588	1789.64	-0.05666	1789.64	-0.05378	1789.64	-0.05348	1789.64	-0.05105	1789.64	-0.05	1789.64	-0.04786	1789.64	-0.04555	1789.64	-0.04474	1789.64	-0.04297	1789.64	-0.04237	1789.64	-0.04026	1789.64	-0.03911	1789.64	-0.03699	1789.64	-0.0352	1789.64	-0.03462	1789.64	-0.03363	1789.64	-0.03166	1789.64	-0.03049	1789.64	-0.02856	1789.64	-0.02778	1789.64	-0.02604	1789.64	-0.02446	1789.64	-0.02303
1791.57	-0.05871	1791.57	-0.05715	1791.57	-0.06125	1791.57	-0.0561	1791.57	-0.05667	1791.57	-0.0521	1791.57	-0.05261	1791.57	-0.04934	1791.57	-0.04582	1791.57	-0.04383	1791.57	-0.04186	1791.57	-0.04214	1791.57	-0.0392	1791.57	-0.03802	1791.57	-0.03457	1791.57	-0.03462	1791.57	-0.03461	1791.57	-0.03375	1791.57	-0.03249	1791.57	-0.02918	1791.57	-0.02681	1791.57	-0.02603	1791.57	-0.02523	1791.57	-0.02415	1791.57	-0.02234
1793.5	-0.05851	1793.5	-0.05716	1793.5	-0.06024	1793.5	-0.05575	1793.5	-0.05611	1793.5	-0.05223	1793.5	-0.05223	1793.5	-0.04924	1793.5	-0.04611	1793.5	-0.04439	1793.5	-0.04241	1793.5	-0.04245	1793.5	-0.03969	1793.5	-0.03855	1793.5	-0.03542	1793.5	-0.03487	1793.5	-0.03473	1793.5	-0.03386	1793.5	-0.03239	1793.5	-0.02968	1793.5	-0.02739	1793.5	-0.02653	1793.5	-0.02551	1793.5	-0.02425	1793.5	-0.02256
1795.43	-0.05752	1795.43	-0.05634	1795.43	-0.05709	1795.43	-0.05432	1795.43	-0.05406	1795.43	-0.05157	1795.43	-0.0505	1795.43	-0.0483	1795.43	-0.04592	1795.43	-0.04505	1795.43	-0.04315	1795.43	-0.04265	1795.43	-0.04043	1795.43	-0.03935	1795.43	-0.03702	1795.43	-0.03522	1795.43	-0.03478	1795.43	-0.03375	1795.43	-0.03184	1795.43	-0.03046	1795.43	-0.02849	1795.43	-0.02755	1795.43	-0.02582	1795.43	-0.02432	1795.43	-0.02283
1797.36	-0.05852	1797.36	-0.05732	1797.36	-0.05772	1797.36	-0.05515	1797.36	-0.05477	1797.36	-0.0525	1797.36	-0.0513	1797.36	-0.04913	1797.36	-0.04702	1797.36	-0.04612	1797.36	-0.04424	1797.36	-0.04371	1797.36	-0.04157	1797.36	-0.04042	1797.36	-0.0383	1797.36	-0.03629	1797.36	-0.03575	1797.36	-0.03462	1797.36	-0.03267	1797.36	-0.03147	1797.36	-0.02958	1797.36	-0.02875	1797.36	-0.02683	1797.36	-0.02515	1797.36	-0.02373
1799.29	-0.05907	1799.29	-0.0578	1799.29	-0.05912	1799.29	-0.05585	1799.29	-0.05569	1799.29	-0.05291	1799.29	-0.05207	1799.29	-0.04959	1799.29	-0.04717	1799.29	-0.04596	1799.29	-0.04399	1799.29	-0.04369	1799.29	-0.04131	1799.29	-0.04009	1799.29	-0.03775	1799.29	-0.03617	1799.29	-0.03566	1799.29	-0.03461	1799.29	-0.03283	1799.29	-0.03109	1799.29	-0.02907	1799.29	-0.02828	1799.29	-0.02654	1799.29	-0.02495	1799.29	-0.02352

[truncated: 8 more sheets: fig. 4d, fig. 4e, fig. 4f, fig. 4g, fig. 5c, fig. 5f, fig. 5i, fig. 5j]
